# Supplementary material for: The quality of voluntary medical male circumcision done by mid-level workers in Tshwane District, South Africa: A retrospective analysis
Source: PLoS One. 2018 Jan 19;13(1):e0190795. doi: 10.1371/journal.pone.0190795 (PMC5774685; doi:10.1371/journal.pone.0190795)
Supplement: S1 Data — (XLSX) [file pone.0190795.s001.xlsx]

## Sheet: Data
age	hypertension	diabetes mellitus	bleed	anemia	allergies	smoker	other	bpsistolic	bpdiastolic	pulse1	resp	temp	ulcer	discharge	swelling	erectionproblems	painonurination	haematuria	warts	phimosis	paraphimosis	epispadias	hypospadias	surgeon	duration	mixture	diarthermy	setting	intraopcomp	typeprocedure	pallor	distress	pulse	temp1	shock(intra)	bleeding1 (intra)	swelling1 (intra)	AW	pain1 (postop)	AY	infection1 (postop)	wound1 postop)	insufficientorexcessive	other1	swelling2 (3days post)	pain2 (3 days post)	infection2 (3 days post)	bleeding2 (3 days post)	wound2 (3 days post)
25	0	0	0	0	0	1	1	129	82	81	19	36	0	0	0	0	0	0	0	0	0	0	0	0	12	1	1	30	0	1	0	0	58	35	0	0	0	0	0	0	0	0	0	0	0	0	0	0	0
15	0	0	0	0	0	0	0	125	65	82	20		0	0	0	0	0	0	0	0	0	0	0	0	13	1	1	23	0	1	0	0	89	36	0	0	0	0	0	0	0	0	0	0	0	0	0	0	0
11	0	0	0	0	0	0	0	105	60	89	20	36.8	0	0	0	0	0	0	0	0	0	0	0	0	15	1	1	25	0	1	0	0	60	37	0	0	0	1	0	0	0	0	0	0	0	0	0	0	0
14	0	0	0	0	0	0	0	100	65	72	18	36.4	0	0	0	0	0	0	0	0	0	0	0	0	15	1	1	25	0	2	0	0	72		0	0	0	1	1	0	0	0	0	0	1	1	0	0	0
12	0	0	0	0	1	0	1	135	74	110	20		0	0	0	0	0	0	0	0	0	0	0	0	10	0	0	25	1	1	0	0	85	36.3	0	0	0	0	0	0	0	0	0	0	0	0	0	0	0
28	0	0	0	0	0	0	0	109	62	96	18		0	0	0	0	0	0	0	0	0	0	0	0	15	0	0	25	1	1	0	0			0	0	0	1	0	0	0	0	0	0	0	0	0	0	0
22	0	0	0	0	0	1	0	133	86	56	18	35.4	0	0	0	0	0	0	0	0	0	0	0	0	10	1	1	25	0	1	0	0	57	35.2	0	0	0	0	0	0	0	0	0	0	0	0	0	0	0
36	0	0	0	0	0	0	0	129	71	59	20	36.1	0	0	0	0	0	0	0	0	0	0	0	0	12	1	1	25	0	1	0	0	70	36	0	0	0	0	0	0	0	0	0	0	0	0	0	0	0
11	0	0	0	0	0	0	0	120	75	112		36.4	0	0	0	0	0	0	0	0	0	0	0	0	15	1	1	25	0	1	0	0	96	36.7	0	0	0	0	0	0	0	0	0	0	0	0	0	0	0
27	0	0	0	0	0	1	0	138	96	60	20	36	0	0	0	0	0	0	0	0	0	0	0	0	15	1	1	25	0	1	0	0	56		0	0	0	0	0	0	0	0	0	0	0	0	0	0	0
10	0	0	0	0	0	0	0	114	61	74	18	36.2	0	0	0	0	0	0	0	0	0	0	0	0	20	1	1	25	0	2	0	0	82		0	0	0	0	0	0	0	0	0	0	0	0	0	0	0
13	0	0	0	0	0	0	0	127	62	92	21	32.2	0	0	0	0	0	0	0	0	0	0	0	0	15	1	1	25	0	1	0	0	86	33.4	0	0	0	0	0	0	0	0	0	0	0	0	0	0	0
15	0	0	1	0	0	0	0	123	66	65	19	36.2	0	0	0	0	0	0	0	0	0	0	0	0	26	1	1	25	0	3	0	0	71		0	0	0	0	0	0	0	0	0	0	0	0	0	0	0
23	0	0	0	0	0	0	0	123	56	85	21	37	0	0	0	0	0	0	0	0	0	0	0	0	15	1	1	25	0	1	0	0	80	35.7	0	0	0	0	0	0	0	0	0	0	0	0	0	0	0
31	0	0	0	0	0	0	0	140	45	84	18	32.4	0	0	0	0	0	0	0	0	0	0	0	0	15	1	1	25	0	1	0	0	72	35.8	0	0	0	1	0	0	0	0	0	0	1	0	0	0	0
16	0	0	0	0	0	0	0	142	72	69	20	36.5	0	0	0	0	0	0	0	0	0	0	0	0	15	1	1	25	0	1	0	0	73	35.8	0	0	0	0	0	0	0	0	0	0	0	0	0	0	0
11	0	0	0	0	0	0	0	100	72	79	19	37	0	0	0	0	0	0	0	0	0	0	0	0	15	1	1	25	0	2	0	0	79		0	0	0	0	1	0	1	0	0	0	0	0	0	0	0
16	0	0	0	0	0	0	0	106	59	59	18	37.9	0	0	0	0	0	0	0	0	0	0	0	0	15	0	0	20	1	1	0	0	76		0	0	0	0	0	0	0	0	0	0	0	0	0	0	0
11	0	0	0	0	0	0	0	93	61	81	22	35.7	0	0	0	0	0	0	0	0	0	0	0	0	15	1	1	25	0	1	0	0	92	35.8	0	0	0	0	0	0	0	0	0	0	0	0	0	0	0
23	0	0	0	0	0	0	0	130	72	76	18	66.2	0	0	0	0	0	0	0	0	0	0	0	0	15	1	1	25	0	1	0	0	70	36.9	0	0	0	0	0	0	0	0	0	0	0	0	0	0	0
10	0	0	0	0	0	0	0	100	70	68	18	36	0	0	0	0	0	0	0	0	0	0	0	0	15	1	1	25	0	1	0	0	73	35.1	0	0	0	0	0	1	1	0	0	0	0	0	3	2	0
23	0	0	1	0	0	0	0	131	77	57	18	35.3	0	0	0	0	0	0	0	0	0	0	0	0	14	1	1	25	0	1	0	0	76	36	0	0	0	1	0	0	0	0	0	0	0	0	0	0	0
24	0	0	0	0	0	1	0	144	87	70	19	36	0	0	0	0	0	0	0	0	0	0	0	0	12	1	1	30	0	1	0	0	62	36.3	0	0	0	0	0	0	0	0	0	0	0	0	0	0	0
10	0	0	0	0	0	0	0	109	68	90	22	34.1	0	0	0	0	0	0	0	0	0	0	0	0	10	1		25		1	0	0	107	35.2	0	0	0	0	0	0	0	0	0	0	0	0	0	0	0
31	0	0	0	0	0	0	0	140	45	84	18	32.4	0	0	0	0	0	0	0	0	0	0	0	0	15	1	1	25	0	1	0	0	81	35	0	0	0	0	0	1	0	0	0	0	0	0	1	0	0
28	0	0	0	0	0	0	0						0	0	0	0	0	0	0	0	0	0	0	0	15	1	1	25	0	1	0	0	68	36	0	0	0	0	0	0	0	0	0	0	1	0	0	0	0
24	0	0	0	0	0	1	1	111	57	84	18	34.2	0	0	0	0	0	0	0	0	0	0	0	0	29	1	1	25	0	1	0	0	56	35.4	0	0	0	1	0	0	0	0	0	0	0	0	0	0	0
10	0	0	0	0	0	0	0	94	51	82	20	32.2	0	0	0	0	0	0	0	0	0	0	0	0	15	0	0	20	1	1	0	0			0	0	0	0	0	0	0	0	0	0	0	0	0	0	0
21	0	0	0	0	0	0	0	151	71	89	24	36	0	0	0	0	0	0	0	0	0	0	0	0	46	1	1	26	0	1	0	0	84	36	0	0	0	0	0	0	0	0	0	0	0	0	0	0	0
31	0	0	0	0	0	1	0	125	72	76	18	36	0	0	0	0	0	0	0	0	0	0	0	0	10	1	1	28	0	1	0	0	76	36	0	0	0	0	0	0	0	0	0	0	0	0	0	0	0
10	0	0	0	0	0	0	0	112	75	96	20	32	0	0	0	0	0	0	0	0	0	0	0	0	11	0	0	25	1	1	0	0			0	0	0	0	0	0	0	0	0	0	0	0	0	0	0
14	0	0	0	0	0	0	0					37	0	0	0	0	0	0	0	0	0	0	0	0	15	1	1	25	0	2	0	0	79	36	0	0	0	0	0	0	0	0	0	0	0	0	0	0	0
16	0	0	0	0	0	0	0	127	79	90	18	35.1	0	0	0	0	0	0	0	0	0	0	0	0	15	1	1	25	0	2	0	0	68	36	0	0	0	0	0	0	0	0	0	0	0	0	0	0	0
10	0	0	0	0	0	0	0	104	52	81	16	36.4	0	0	0	0	0	0	0	0	0	0	0	0	14	0	0	25	1	1	0	0	90	36.2	0	0	0	0	0	0	0	0	0	0	0	0	0	0	0
20	0	0	0	0	0	1	0	115	65	81	20	36.6	0	0	0	0	0	0	0	0	0	0	0	0	15	1	1	25	0	1	0	0	70	36	0	0	0	0	0	0	0	0	0	0	0	0	0	0	0
11	0	0	0	0	0	0	0	111	68	88	20	36.7	0	0	0	0	0	0	0	0	0	0	0	0	15	0	0	20	1	1	0	0	74	36.5	0	0	0	0	0	0	0	0	0	0	0	0	0	0	0
21	0	0	0	0	0	0	0	132	63	56	18		0	0	0	0	0	0	0	0	0	0	0	0	11	1	1	25	0	1	0	0	76		0	0	0	0	0	0	0	0	0	0	1	0	0	0	0
21	0	0	0	0	0	0	0	112	66	80	20	36.1	0	0	0	0	0	0	0	0	0	0	0	0	15	0	0	20	1	1	0	0	98	36.2	0	0	0	1	0	0	0	0	0	0	0	0	0	0	0
41	0	0	0	0	0	0	0	133	74	96	21	36.4	0	0	0	0	0	0	0	0	0	0	0	0	15	1	1	25	0	1	0	0			0	0	0	0	0	0	0	0	0	0	0	0	0	0	0
11	0	0	0	0	0	0	0	112	52	103	20		0	0	0	0	0	0	0	0	0	0	0	0	15	1	1	21	0	1	0	0	119		0	0	0	1	0	0	0	0	0	0	0	0	0	0	0
16	0	0	1	0	0	0	0	104	56	86	19		0	0	0	0	0	0	0	0	0	0	0	0	15	1	1	25	0	1	0	0	89		0	0	0	0	0	0	0	0	0	0	0	0	0	0	0
11	0	0	0	0	0	0	0	118	65	79	18	36.2	0	0	0	0	0	0	0	0	0	0	0	0	13	1	1	25	0	1	0	0	78		0	0	0	0	0	0	0	0	0	0	0	0	0	0	0
27	0	0	0	0	0	0	0	127	78	76	18	36	0	0	0	0	0	0	0	0	0	0	0	0	15	1	1	25	0	1	0	0	53	34.8	0	0	0	0	0	0	0	0	0	0	0	0	1	0	0
10	0	0	0	0	0	0	0	100	70	64	18	36	0	0	0	0	0	0	0	0	0	0	0	0	15	1	1	25	0	2	0	0	70	33.3	0	0	0	0	0	0	0	0	0	0	0	0	0	0	0
19	0	0	0	0	0	0	1	139	70	75	21	35.8	0	0	0	0	0	0	0	0	0	0	0	0	10	1	0	25	0	1	0	0	75		0	0	0	0	0	0	0	0	0	0	0	0	0	0	0
12	0	0	0	0	0	0	0	99	60	69	20		0	0	0	0	0	0	0	0	0	0	0	0	10	1	1	21	0	1	0	0	109		0	0	0	1	0	0	0	0	0	0	0	0	0	0	0
20	0	0	0	0	0	0	1	138	73	92	22	37	0	0	0	0	0	0	0	0	0	0	0	0	15	1	1	25	0	1	0	0	82		0	0	0	0	0	0	0	0	0	0	0	0	0	0	0
18	0	0	0	0	0	0	0	131	74	64	18	36.1	0	0	0	0	0	0	0	0	0	0	0	0	15	1	1	29	0	2	0	0	65	36	0	0	0	0	0	0	0	0	0	0	0	0	0	0	0
20	0	0	0	0	0	0	0	138	80	67	20	36.6	0	0	0	0	0	0	0	0	0	0	0	0	12	1	1	28	0	1	0	0	64	35.9	0	0	0	1	0	0	0	0	0	0	0	0	0	0	0
24	0	0	0	0	0	1	1	167	93	57	18	35.4	0	0	0	0	0	0	0	0	0	0	0	0	34	1	1	25	0	1	0	0	56	36.2	0	0	0	0	0	0	0	0	0	0	0	0	0	0	0
13	0	0	0	0	0	0	0	100	70	68	19	36	0	0	0	0	0	0	0	0	0	0	0	0	15	1	1	25	0	1	0	0	72	33.2	0	0	0	0	0	0	0	0	0	0	0	0	1	0	0
16	0	0	0	0	0	0	0	114	96	83	20		0	0	0	0	0	0	0	0	0	0	0	0	12	1	1	25	0	1	0	0	75		0	0	0	1	0	0	0	0	0	0	1	0	0	0	0
21	0	0	0	0	0	0	0	121	73	88	19	36	0	0	0	0	0	0	0	0	0	0	0	0	31	0	0	26	1	1	0	0	70	37	0	0	0	0	0	0	0	0	0	0	0	0	0	0	0
39	0	0	0	0	0	1	0	145	97	92	20	36	0	0	0	0	0	0	0	0	0	0	0	0	15	1		25	0	1	0	0	81	38	0	0	0	0	0	0	0	0	0	0	0	0	0	0	0
14	0	0	0	0	0	0	0	118	74	91	17		0	0	0	0	0	0	0	0	0	0	0	0	15	1	1	25	0	1	0	0	94		0	0	0	0	0	0	0	0	0	0	0	0	0	0	0
13	0	0	0	0	0	0	0	121	53	93	18	36.5	0	0	0	0	0	0	0	0	0	0	0	0	17	1	1	25	0	1	0	0	75	36.5	0	0	0	0	0	0	0	0	0	0	0	0	0	0	0
39	0	0	0	0	0	1	1	134	72	78	20	36.3	0	0	0	0	0	0	0	0	0	0	0	0	15	1	1	30	0	1	0	0	60	36.7	0	0	0	0	0	0	0	0	0	0	0	0	0	0	0
10	0	0	0	0	0	0	0	106	64	95	23	36.4	0	0	0	0	0	0	0	0	0	0	0	0	15	1	1	25	0	1	0	0	94	36.2	0	0	0	0	0	0	0	0	0	0	0	0	0	0	0
31	0	0	0	0	0	1	1	101	57	71	21	36.1	0	0	0	0	0	0	0	0	0	0	0	0	16	1	1	25	0	1	0	0	71	36	0	0	0	0	0	0	0	0	0	0	0	0	0	0	0
29	0	0	0	0	0	0	0	140	90	105	20		0	0	0	0	0	0	0	0	0	0	0	0	15	1		25	0	1	0	0	54	37	0	0	0	0	0	0	0	0	0	0	0	0	0	0	0
10	0	0	0	0	0	0	0	113	59	59	22	32.8	0	0	0	0	0	0	0	0	0	0	0	0	10	1		25		1	0	0	80	34.2	0	0	0	0	0	0	0	0	0	1	0	0	0	0	0
42	0	0	0	0	1	0	0	124	80	92	20	18	0	0	0	0	0	0	0	0	0	0	0	0	60	0	0	25	1	1	0	0	84	36.5	0	0	0	0	0	0	0	0	0	0	0	0	0	0	0
10	0	0	0	0	0	0	0	100	75	85	20	32	0	0	0	0	0	0	0	0	0	0	0	0	11	1	1	21	0	1	0	0	76	34.1	0	0	0	0	0	0	0	0	0	0	0	0	1	0	0
11	0	0	0	0	0	0	0	125	69	75	21	32.3	0	0	0	0	0	0	0	0	0	0	0	0	12	1	1	25	0	1	0	0	58	34	0	0	0	0	0	0	0	0	0	0	0	0	0	0	0
10	0	0	0	0	0	0	0	121	67	82	22	35	0	0	0	0	0	0	0	0	0	0	0	0	12	1	1	21	0	1	0	0	76	35.1	0	0	0	0	0	0	0	0	0	0	0	0	0	0	0
32	0	0	0	0	0	0	0	140	69	68	16	36	0	0	0	0	0	0	0	0	0	0	0	0	15	0	0	25	1	1	0	0	74	36.9	0	0	0	0	0	0	0	0	0	0	0	0	0	0	0
28	0	0	0	0	0	1	0	140	97	62	18	36.4	0	0	0	0	0	0	0	0	0	0	0	0	27	1	1	25	0	1	0	0	64	36.4	0	0	0	0	0	0	0	0	0	0	0	0	0	0	1
36	0	0	0	0	0	0	0	158	94	68			0	0	0	0	0	0	0	0	0	0	0	0	11	1	1	25	0	1	0	0	73		0	0	0	0	0	0	0	0	0	0	0	0	0	0	0
11	0	0	0	0	0	0	0	144	82	65	21	35.3	0	0	0	0	0	0	0	0	0	0	0	0	14	1	1	25	0	1	0	0	65	35.7	0	0	0	0	0	0	0	0	0	0	0	0	0	0	0
11	0	0	0	0	0	0	0	150	75	65	20	35.2	0	0	0	0	0	0	0	0	0	0	0	0	11	1	1	25	0	1	0	0	70	36.2	0	0	0	0	0	0	0	0	0	0	0	0	0	0	0
10	0	0	0	0	0	0	0	59	41	71	19		0	0	0	0	0	0	0	0	0	0	0	0	15	1	1	25	0	2	0	0	70	35	0	0	0	1	0	0	0	0	0	0	0	0	0	0	0
12	0	0	0	0	0	0	0	115	67	98	20	35.6	0	0	0	0	0	0	0	0	0	0	0	0	10	1	1	25	0	1	0	0	87	36	0	0	0	0	0	0	0	0	0	0	0	0	0	0	0
13	0	0	0	0	0	0	0	124	62	63	20	35.7	0	0	0	0	0	0	0	0	0	0	0	0	15	1		25	0	1	0	0	88	35.8	0	0	0	0	0	0	0	0	0	0	0	0	0	0	0
10	0	0	0	0	0	0	0	100	60	70	18	36	0	0	0	0	0	0	0	0	0	0	0	0	15	1	1	25	0	1	0	0	107	37	0	0	0	0	0	0	0	0	0	0	0	0	1	0	0
25	0	0	0	0	0	0	0	142	86	89	19	36.5	0	0	0	0	0	0	0	0	0	0	0	0	15	0	0	20	1	1	0	0	92	36.1	0	0	0	1	0	0	0	0	0	0	0	0	0	0	0
22	0	0	0	0	0	0	0	176	82	99	18	36	0	0	0	0	0	0	0	0	0	0	0	0	15	1	1	22	0	1	0	0	77	36.2	0	0	0	0	0	0	0	0	0	0	0	0	0	0	0
10	0	0	0	0	0	0	0	126	70	87	23	36.2	0	0	0	0	0	0	0	0	0	0	0	0	13	1	1	25	0	1	0	0	67	36.5	0	0	0	0	0	0	0	0	0	0	0	0	0	0	0
31	0	0	0	0	0	0	0	149	97	74	20	36	0	0	0	0	0	0	0	0	0	0	0	0	20	1	1	25	0	1	0	0	83	36.5	0	0	0	1	0	0	0	0	0	0	0	0	0	0	0
28	0	0	0	0	0	0	1	119	74	74	18	36.6	0	0	0	0	0	0	0	0	0	0	0	0	10	0	0	25	1	1	0	0	76	36.4	0	0	0	0	0	0	0	0	0	0	0	0	0	0	0
12	0	0	0	0	0	0	0	134	86	89	21		0	0	0	0	0	0	0	0	0	0	0	0	15	1	1	25	0	1	0	0	72		0	0	0	0	0	0	0	0	0	0	0	0	0	0	0
14	0	0	0	0	0	0	0	132	64	98	20	36.6	0	0	0	0	0	0	0	0	0	0	0	0	18	1	1	25	0	1	0	0	87	35	0	0	0	1	0	0	0	0	0	0	0	0	0	0	0
11	0	0	0	0	0	0	1	86	51	100	22		0	0	0	0	0	0	0	0	0	0	0	0	15	1	1	25	0	1	0	0	78		0	0	0	0	0	0	0	0	0	0	0	0	0	0	0
20	0	0	0	0	0	0	0	110	90	76	20	37	0	0	0	0	0	0	0	0	0	0	0	0	18	1	1	25	0	1	0	0	76	19	0	0	0	1	0	0	0	0	0	0	1	0	0	0	0
12	0	0	1	0	0	0	0	100	55	81	21		0	0	0	0	0	0	0	0	0	0	0	0	18	1	1	25	0	1	0	0	72		0	0	0	1	0	0	0	0	0	0	0	0	0	0	0
30	0	0	0	0	0	0	1	160	78	58	20	36.5	0	0	0	0	0	0	0	0	0	0	0	0	15	1	1	25	0	1	0	0	63	34.2	0	0	0	0	0	0	0	0	0	0	1	0	1	0	0
41	0	0	0	0	0	0	0	120	60	60	20	35.5	0	0	0	0	0	0	0	0	0	0	0	0	10	1	1	25	0	1	0	0	61	36.5	0	0	0	1	0	0	0	0	0	0	0	0	0	0	0
30	0	0	0	0	0	1	0						0	0	0	0	0	0	0	0	0	0	0	0	15	1	1	25	0	1	0	0	66		0	0	0	0	0	0	0	0	0	0	0	0	0	0	0
11	0	0	0	0	0	0	0	106	57	73	24	36	0	0	0	0	0	0	0	0	0	0	0	0	10	0	0	22	1	1	0	0	84	36	0	0	0	0	0	0	0	0	0	0	0	0	0	0	0
10	0	0	0	0	0	0	0	117	73	96	18		0	0	0	0	0	0	0	0	0	0	0	0	15	0	0	23	1	1	0	0			0	0	0	0	0	0	0	0	0	1	0	0	0	0	0
16	0	0	0	0	0	0	0	146	83	78	20		0	0	0	0	0	0	0	0	0	0	0	0	12	1	1	25	0	1	0	0	67		0	0	0	1	0	0	0	0	0	0	0	0	0	0	0
10	0	0	0	0	0	0	0	105	55	76	22		0	0	0	0	0	0	0	1	0	0	0	0	10	1		22	0	1	0	0	78		0	0	0	0	0	0	0	0	0	0	0	0	0	0	0
38	1	0	0	0	0	0	0	140	89	100	20		0	0	0	0	0	0	0	0	0	0	0	0	15	1	1	25	0	1	0	0	58		0	0	0	0	0	0	0	0	0	0	0	0	0	0	0
29	0	0	0	0	0	0	0	135	73	66	18	36	0	0	0	0	0	0	0	0	0	0	0	0	10	1	1	20	0	1	0	0	61	36	0	0	0	0	0	0	0	0	0	0	0	0	0	0	0
11	0	0	0	0	0	0	0	104	52	111	21	36.1	0	0	0	0	0	0	0	0	0	0	0	0	10	1	1	25	0	1	0	0	88	35.5	0	0	0	1	0	0	0	0	0	0	0	0	0	0	0
10	0	0	0	0	0	0	0	111	58	98	18		0	0	0	0	0	0	0	0	0	0	0	0	15	0	0	20	1	1	0	0	91	36	0	0	0	0	0	0	0	0	0	0	0	0	0	0	0
13	0	0	0	0	0	0	0	110	68	96	21		0	0	0	0	0	0	0	0	0	0	0	0	10	0	0	25	1	1	0	0			0	0	0	1	0	0	0	0	0	0	1	0	0	0	0
13	0	0	0	0	0	0	0	119	76	108	21	33.8	0	0	0	0	0	0	0	0	0	0	0	0	15	1	1	25	0	1	0	0	107	35.2	0	0	0	0	0	0	0	0	0	0	0	0	0	0	0
15	0	0	0	0	0	0	0	110	76	115	24	36.6	0	0	0	0	0	0	0	0	0	0	0	0	15	0	0	25	1	1	0	0	92	36.4	0	0	0	0	0	0	0	0	0	0	0	0	0	0	0
10	0	0	0	0	0	0	0	110	78	98	19		0	0	0	0	0	0	0	0	0	0	0	0	15	0	0	25	1	1	0	0	75	32	0	0	0	0	0	0	0	0	0	0	0	0	0	0	0
10	0	0	0	0	1	0	0	85	44	87	23	36.6	0	0	0	0	0	0	0	0	0	0	0	0	10	0	0	25	1	1	0	0	90	36.3	0	0	0	0	0	0	0	0	0	0	0	0	0	0	0
16	0	0	0	0	0	0	0	138	85	63	24		0	0	0	0	0	0	0	0	0	0	0	0	14	1	1	25	0	1	0	0	76		0	0	0	0	0	0	0	0	0	0	0	0	0	0	0
11	0	0	0	0	0	0	0					36	0	0	0	0	0	0	0	0	0	0	0	0	15	1	1	25	0	2	0	0		35.2	0	0	0	0	0	0	0	0	0	0	0	0	0	0	0
16	0	0	0	0	0	0	0	110	69	78	20	36	0	0	0	0	0	0	0	0	0	0	0	0	13	1		25	0	1	0	0	75		0	0	0	1	0	0	0	0	0	0	0	0	0	0	0
42	0	0	0	0	0	0	0	141	66	100	20	36	0	0	0	0	0	0	0	0	0	0	0	0	20	1	1	34	0	1	0	0	87	36	0	0	0	0	0	0	0	0	0	0	0	0	0	0	0
13	0	0	0	0	0	0	0	144	78	99	21	35.8	0	0	0	0	0	0	0	0	0	0	0	0	15	1	1	25	0	1	0	0	80	36.5	0	0	0	0	0	0	0	0	0	0	0	0	0	0	1
10	0	0	0	0	0	0	0	110	59	58	22	35	0	0	0	0	0	0	0	0	0	0	0	0	15	1	1	25	0	1	0	0	59	35.9	0	0	0	0	0	0	0	0	0	0	0	0	0	0	0
21	0	0	0	0	0	0	0	99	54	79	18	37	0	0	0	0	0	0	0	0	0	0	0	0	26	1	1	26	0	1	0	0	80	37	0	0	0	0	0	0	0	0	0	0	0	0	0	0	0
28	0	0	0	0	0	1	0	143	91	53			0	0	0	0	0	0	0	0	0	0	0	0	15	1	1	25	0	1	0	0	108		0	0	0	0	0	0	0	0	0	0	0	0	0	0	0
10	0	0	0	0	0	0	0	104	53	74	22		0	0	0	0	0	0	0	0	0	0	0	0	15	1	1	25	0	1	0	0	69		0	0	0	0	0	1	0	0	0	0	0	0	0	0	0
32	0	0	0	0	0	0	0	145	91	67	20	36	0	0	0	0	0	0	0	0	0	0	0	0	13	0	0	25	1	1	0	0	91	36	0	0	0	0	0	0	0	0	0	0	0	0	0	0	0
18	0	0	0	0	0	0	0	144	57	68	17	36.7	0	0	0	0	0	0	0	0	0	0	0	0	12	0	0	25	1	1	0	0	91	36	0	0	0	0	0	0	0	0	0	0	0	0	0	0	0
11	0	0	0	0	0	0	0	98	51	67	20		0	0	0	0	0	0	0	0	0	0	0	0	13	1		25	0	1	0	0	66		0	0	0	0	0	0	0	0	0	0	0	0	0	0	0
12	0	0	0	0	0	0	0	124	67	76	20	34.4	0	0	0	0	0	0	0	0	0	0	0	0	15	1	1	25	0	1	0	0	64	36	0	0	0	0	0	0	0	0	0	0	0	0	0	0	0
13	0	0	0	0	0	0	1	92	57	107	20	33.2	0	0	0	0	0	0	0	0	0	0	0	0	10	1		25	0	1	0	0	93	33.5	0	0	0	0	0	0	0	0	0	0	0	0	0	0	0
21	0	0	0	0	0	0	0	126	69	62	18		0	0	0	0	0	0	0	0	0	0	0	0	18	1	1	25	0	1	0	0	70	36.5	0	0	0	0	0	0	0	0	0	0	0	0	0	0	0
14	0	0	0	0	0	0	0	64	50	74	22	36	0	0	0	0	0	0	0	0	0	0	0	0	15	1	1	25	0	2	0	0	36	36	0	0	0	0	0	0	0	0	0	0	0	0	0	0	0
11	0	0	0	0	0	0	0	110	80	76	20	32	0	0	0	0	0	0	0	0	0	0	0	0	12	0	0	25	1	1	0	0	91	36	0	0	0	0	0	0	0	0	0	1	0	0	0	0	0
12	0	0	0	0	0	0	0					35.2	0	0	0	0	0	0	0	0	0	0	0	0	15	1	1	25	0	2	0	0		36.1	0	0	0	1	0	0	0	0	0	1	0	0	0	0	0
23	0	0	0	0	0	0	0	135	88	58	22		0	0	0	0	0	0	0	0	0	0	0	0	15	0	0	20	1	1	0	0	63	36.4	0	0	0	1	0	0	0	0	0	0	1	0	0	0	1
13	0	0	0	0	0	0	0	104	53	74	18	35.7	0	0	0	0	0	0	0	0	0	0	0	0	13	1	1	25	0	1	0	0	66	33.3	0	0	0	0	0	0	0	0	0	0	0	0	0	0	0
12	0	0	0	0	0	0	0	119	92	94	19		0	0	0	0	0	0	0	0	0	0	0	0	15	1	1	22	0	1	0	0	96		0	0	0	0	0	0	0	0	0	0	0	0	0	0	0
10	0	0	0	0	0	0	0	108	70	83	20	36	0	0	0	0	0	0	0	0	0	0	0	0	15	1	1	25	0	1	0	0			0	0	0	1	0	0	0	0	0	0	0	0	0	0	0
16	0	0	0	0	0	0	0	90	72	69	19	37	0	0	0	0	0	0	0	0	0	0	0	0	15	1	1	25	0	2	0	0	69	36.5	0	0	0	1	0	0	0	0	0	0	0	0	0	0	0
22	0	0	0	0	0	0	0	128	72	55	18	36.6	0	0	0	0	0	0	0	0	0	0	0	0	15	1	1	25	0	1	0	0	58	35.5	0	0	0	1	0	0	0	0	0	0	0	0	0	0	1
23	0	0	0	0	0	0	1	133	67	64	18	35	0	0	0	0	0	0	0	0	0	0	0	0	38	1	1	25	0	1	0	0	58	36	0	0	0	0	0	0	0	0	0	0	0	1	1	0	0
21	0	0	0	0	0	0	0	136	69	82	20	36	0	0	0	0	0	0	0	0	0	0	0	0	15	1	1	25	0	2	0	0	80	36	0	0	0	0	0	0	0	0	0	0	0	0	0	0	0
16	0	0	0	0	0	0	0	110	61	65	19	33.9	0	0	0	0	0	0	0	0	0	0	0	0	17	1	1	25	0	1	0	0	68	35.2	0	0	0	0	0	0	0	0	0	0	0	0	0	0	0
52	0	0	0	0	0	1	1	152	86	85	10	36.2	0	0	0	0	0	0	0	0	0	0	0	0	15	1	1	25	0	1	0	0	71	36	0	0	0	1	0	0	0	0	0	0	0	0	0	0	0
12	0	0	0	0	0	0	0	81	40	95	22	33.5	0	0	0	0	0	0	0	0	0	0	0	0	10	1	1	25		1	0	0	84	33.9	0	0	0	0	0	0	0	0	0	0	0	0	0	0	0
21	0	0	1	0	0	0	0	157	92	62	17	35.9	0	0	0	0	0	0	0	0	0	0	0	0	18	1	1	25	0	1	0	0	82	36.6	0	0	0	1	0	0	0	0	0	0	0	0	0	0	0
17	0	0	0	0	0	0	0	117	75	63	20	36.3	0	0	0	0	0	0	0	0	0	0	0	0	14	1	1	25	0	1	0	0	58	36	0	0	0	0	0	0	0	0	0	0	1	0	0	0	0
12	0	0	0	0	0	0	0	114	61	85	21		0	0	0	0	0	0	0	0	0	0	0	0	10	1	1	25	0	1	0	0	95	36.5	0	0	0	1	0	0	0	0	0	0	0	0	0	0	0
13	0	0	1	0	0	0	0	139	65	73	21		0	0	0	0	0	0	0	0	0	0	0	0	15	1	1	25	0	1	0	0	74		0	0	0	1	0	0	0	0	0	0	0	0	0	0	0
12	0	0	0	0	0	0	0	121	73	68	20	32.1	0	0	0	0	0	0	0	0	0	0	0	0	15	1	1	22	0		0	0	62	33.2	0	0	0	0	0	0	0	0	0	0	0	0	0	0	0
28	0	0	0	0	0	0	1	110	57	85	18	36.4	0	0	0	0	0	0	0	0	0	0	0	0	15	1	1	25	0	1	0	0	81	35.1	0	0	0	0	0	0	0	0	0	0	1	0	0	0	0
17	0	0	1	0	0	0	0	169	63	78	19	36	0	0	0	0	0	0	0	0	0	0	0	0	13	1	1	22	0	1	0	0	90	36.1	0	0	0	0	0	0	0	0	0	0	0	0	0	0	0
30	0	0	0	0	0	1	0	125	71	89	20	36.7	0	0	0	0	0	0	0	0	0	0	0	0	15	1	1	20	0	1	0	0	89	36	0	0	0	0	0	0	0	0	0	0	0	0	0	0	0
27	0	0	0	0	0	0	0	114	70	87	19	37	0	0	0	0	0	0	1	0	0	0	0	0	15	1	1	25	0	1	0	0	87	37	0	0	0	0	0	0	0	0	0	0	0	0	0	0	0
16	0	0	0	0	0	0	0	142	56	84	19	35.2	0	0	0	0	0	0	0	0	0	0	0	0	15	1	1	25	0	1	0	0	84	35.9	0	0	0	0	0	0	0	0	0	0	1	0	0	0	0
33	0	0	0	0	0	1	0	141	86	71			0	0	0	0	0	0	0	0	0	0	0	0	10	1	1	25	0	1	0	0	65	35.6	0	0	0	0	0	0	0	0	0	0	0	0	0	0	0
23	0	0	0	0	1	1	1	133	84	66	20	32.4	0	0	0	0	0	0	0	0	0	0	0	0	15	1	1	25	0	1	0	0	69	36	0	0	0	0	0	0	0	0	0	0	0	0	0	0	0
66	1	0	0	0	0	1	0	204	98	92	18	18	0	0	0	0	0	0	0	0	0	0	0	0	15	0	0	27	1	1	0	0	91	36.1	0	0	0	0	0	0	0	0	0	0	0	0	0	0	0
10	0	0	1	0	0	0	0	89	51	88	21	35.8	0	0	0	0	0	0	0	0	0	0	0	0	15	1		25	0	1	0	0	87	35	0	0	0	0	0	0	0	0	0	1	0	0	0	0	0
12	0	0	0	0	0	0	0	134	77	95	21		0	0	0	0	0	0	0	0	0	0	0	0	15	1		25	0	1	0	0	89		0	0	0	1	0	0	0	0	0	0	0	0	0	0	0
10	0	0	0	0	0	0	0	105	55	76	22		0	0	0	0	0	0	0	1	0	0	0	0	10	1		22	0	1	0	0	78		0	0	0	0	0	0	0	0	0	0	0	0	0	0	0
22	0	0	0	0	0	1	0	154	92	58	18		0	0	0	0	0	0	0	0	0	0	0	0	7	1	1	25	0	1	0	0			0	0	0	0	0	0	0	0	0	0	0	0	0	0	0
10	0	0	0	0	0	0	0	112	56	83	20		0	0	0	0	0	0	0	0	0	0	0	0	13	1	1	22	0	1	0	0	90		0	0	0	0	0	0	0	0	0	0	0	0	0	0	0
16	0	0	0	0	0	0	0	142	56	84	19	35.2	0	0	0	0	0	0	0	0	0	0	0	0	15	1	1	25	0	1	0	0	84	35.9	0	0	0	0	0	0	0	0	0	0	1	0	0	0	0
14	0	0	0	0	0	0	0	145	65	72	18	34.7	0	0	0	0	0	0	0	0	0	0	0	0	15	1	1	25	0	1	0	0	93	35.5	0	0	0	0	0	0	0	0	0	0	0	0	0	0	0
10	0	0	0	0	0	0	0	116	72	68	16	36.2	0	0	0	0	0	0	0	0	0	0	0	0	15	0	0	23	1	1	0	0	68	36.2	0	0	0	0	0	0	0	0	0	0	0	0	0	0	0
27	0	0	0	0	0	0	0	154	98	62	19	35.7	0	0	0	0	0	0	0	0	0	0	0	0	15	1	1	25	0	1	0	0	55	35.8	0	0	0	0	0	0	0	0	0	0	0	0	0	0	0
11	0	0	0	0	0	0	0	90	72	70	19	36.5	0	0	0	0	0	0	0	0	0	0	0	0	15	1	1	18	0	2	0	0	70	36.5	0	0	0	0	0	0	0	0	0	0	0	0	0	0	0
14	0	0	0	0	0	0	0	111	69	110	20	35.1	0	0	0	0	0	0	0	0	0	0	0	0	15	1	1	25	0	1	0	0	113	36	0	0	0	0	0	0	0	0	0	0	0	0	0	0	0
24	0	0	0	0	0	0	0	124	84	95	19	37	0	0	0	0	0	0	0	0	0	0	0	0	28	1	1	25	0	0	0	0	74	37	0	0	0	1	0	0	0	0	0	0	0	0	0	0	0
27	0	0	0	0	0	0	1	130	7	62	18	32.8	0	0	0	0	0	0	0	0	0	0	0	0	15	1		25	0	1	0	0	72		0	0	0	0	0	0	0	0	0	0	0	0	0	0	0
16	0	0	0	0	1	0	0	110	72	98	17	36.2	0	0	0	0	0	0	0	0	0	0	0	0	10	1	1	25	0	1	0	0	68	36.8	0	0	0	0	0	0	0	0	0	0	0	0	0	0	0
30	0	0	0	0	0	0	0	140	80	82	28	36.4	0	0	0	0	0	0	0	0	0	0	0	0	15	1	1	25	0	1	0	0	76	35.9	0	0	0	0	0	0	0	0	0	0	0	0	1	0	0
10	0	0	0	0	0	0	0	93	50	77	22	35.3	0	0	0	0	0	0	0	0	0	0	0	0	14	1	1	21	0	1	0	0	70	33.5	0	0	0	0	0	0	0	0	0	1	0	0	0	0	0
46	0	0	0	0	0	0	0	150	93	109	18	36.3	0	0	0	0	0	0	0	0	0	0	0	0	13	1	1	26	0	1	0	0	98	36.2	0	0	0	0	0	0	0	0	0	0	0	0	0	0	0
15	0	0	1	0	0	0	0	136	63	90	20	36	0	0	0	0	0	0	0	0	0	0	0	0	15	1	1	25	0	1	0	0	93	36	0	0	0	1	0	0	0	0	0	0	0	0	1	0	0
15	0	0	0	0	0	0	0	105	52	82	20		0	0	0	0	0	0	0	0	0	0	0	0	15	1	1	25	0	1	0	0	66	36.2	0	0	0	1	0	0	0	0	0	0	0	0	1	0	0
12	0	0	0	0	0	0	0	133	73	82	21	35.5	0	0	0	0	0	0	0	0	0	0	0	0	15	1	1	25	0	1	0	0	89	35.7	0	0	0	0	0	0	0	0	0	0	0	0	0	0	0
10	0	0	0	0	0	0	0	108	66	65	20	36	0	0	0	0	0	0	0	0	0	0	0	0	22	1		25	0	1	0	0	72		0	0	0	0	0	0	0	0	0	0	0	0	0	0	0
18	0	0	0	0	0	0	1						0	0	0	0	0	0	0	0	0	0	0	0	10	0	0	25	1	1	0	0		36.6	0	0	0	0	0	0	0	0	0	0	0	0	0	0	0
16	0	0	0	0	0	0	0	133	65	90	18	36.6	0	0	0	0	0	0	0	0	0	0	0	0	15	0	0	25	1	1	0	0	82	36.4	0	0	0	0	0	0	0	0	0	0	0	0	0	0	0
12	0	0	0	0	0	0	0	114	60	70	20	35	0	0	0	0	0	0	0	0	0	0	0	0	20	1	1	26	0	1	0	0	72	36	0	0	0	0	0	0	0	0	0	0	0	0	0	0	0
10	0	0	0	0	0	0	0	100	60	70	18	36.5	0	0	0	0	0	0	0	0	0	0	0	0	19	1	1		0	1	0	0	70	36.5	0	0	0	0	0	0	0	0	0	0	0	0	0	0	0
12	0	0	0	0	0	0	0	119	65	84	22	34.2	0	0	0	0	0	0	0	0	0	0	0	0	14	1	1	21	0	1	0	0	77	35	0	0	0	1	0	0	0	0	0	0	0	0	0	0	0
32	0	0	0	0	0	0	0	120	70	77	19	36	0	0	0	0	0	0	0	0	0	0	0	0	15	1	1	25	0	1	0	0	77	36	0	0	0	1	0	0	0	0	0	0	0	0	0	0	0
13	0	0	0	0	0	0	0	110	70	70	19	36	0	0	0	0	0	0	0	0	0	0	0	0	10	1	1	20	0	2	0	0	67	36,5	0	0	0	0	0	0	0	0	0	0	0	0	0	0	0
21	0	0	0	0	0	0	0	136	69	82	20	36	0	0	0	0	0	0	0	0	0	0	0	0	15	1	1	25	0	2	0	0	80	36	0	0	0	0	0	0	0	0	0	0	0	0	0	0	0
11	0	0	0	0	0	0	0	92	63	77	22	35.8	0	0	0	0	0	0	0	0	0	0	0	0	15	1	1	22	0	1	0	0	66	35.2	0	0	0	0	0	0	0	0	0	1	1	0	0	0	0
27	0	0	0	0	0	1	1	129	76	79	18	36.5	0	0	0	0	0	0	0	0	0	0	0	0	10	1	1	25	0	1	0	0	80	36.4	0	0	0	1	0	0	0	0	0	0	0	0	0	0	0
13	0	0	0	0	0	0	0	100	72	69	19	37	0	0	0	0	0	0	0	0	0	0	0	0	13	1	1	20	0	2	0	0	69	36	0	0	0	0	0	0	0	0	0	0	0	0	0	0	0
30	0	0	0	0	0	0	0	146	86	61	22	36	0	0	0	0	0	0	0	0	0	0	0	0	25	1		25	0	1	0	0	48	35.8	0	0	0	1	0	0	0	0	0	0	0	0	0	0	0
19	0	0	0	0	0	0	0	144	76	88	20		0	0	0	0	0	0	0	0	0	0	0	0	10	1	1	25	0	1	0	0	68		0	0	0	0	0	0	0	0	0	0	0	0	0	0	0
15	0	0	1	0	0	0	0	115	64	87	20	36.8	0	0	0	0	0	0	0	0	0	0	0	0	15	1	1	25	0	2	0	0	89	36	0	0	0	1	0	0	0	0	0	0	0	0	0	0	0
17	0	0	0	0	0	0	0	105	68	70	20	32	0	0	0	0	0	0	0	0	0	0	0	0	10	0	0	25	1	1	0	0			0	0	0	1	0	0	0	0	0	0	0	0	0	0	0
12	0	0	0	0	0	0	0	133	70	98	20	33.4	0	0	0	0	0	0	0	0	0	0	0	0	15	1	1	25	0	1	0	0	81	34.5	0	0	0	0	0	0	0	0	0	1	0	0	0	0	0
23	0	0	0	0	0	0	0	135	70	68	18	36.1	0	0	0	0	0	0	0	0	0	0	0	0	15	1	1	25	0	1	0	0	62	32.2	0	0	0	0	0	0	0	0	0	0	0	0	0	0	0
24	0	0	0	0	0	0	0	138	91	84	19	36.3	0	0	0	0	0	0	0	0	0	0	0	0	13	1	1	23	0	1	0	0	79	36.5	0	0	0	1	0	0	0	0	0	0	0	0	0	0	0
15	0	0	0	0	0	0	0	129	54	68	20		0	0	0	0	0	0	0	0	0	0	0	0	13	1	1	25	0	1	0	0	72		0	0	0	1	0	0	0	0	0	0	0	0	0	0	0
24	0	0	0	0	0	0	0	126	81	69	20	36	0	0	0	0	0	0	0	0	0	0	0	0	15	1	1	25	0	1	0	0	94	36.5	0	0	0	0	0	0	0	0	0	0	0	0	0	0	0
10	0	0	0	0	0	0	0	106	59	65	16	36	0	0	0	0	0	0	0	0	0	0	0	0	15	1	1	20	0	2	0	0	65	36	0	0	0	0	0	0	0	0	0	0	0	0	0	0	0
28	0	0	0	0	0	0	1	153	83	78			0	0	0	0	0	0	0	0	0	0	0	0	15	1	1	25	0	1	0	0	80	33.4	0	0	0	0	0	0	0	0	0	0	0	0	0	0	0
10	0	0	0	0	0	0	0	111	65	85	20	32	0	0	0	0	0	0	0	0	0	0	0	0	15	1		25		1	0	0	88	34.4	0	0	0	0	0	0	0	0	0	0	0	0	0	0	0
32	0	0	0	0	0	1	0	149	75	93	28	36	0	0	0	0	0	0	0	0	0	0	0	0	25	0	0	25	1	1	0	0	92	36	0	0	0	0	0	0	0	0	0	0	0	0	0	0	0
13	0	0	0	0	0	0	0	116	60	102	18	36.5	0	0	0	0	0	0	0	0	0	0	0	0	20	1	1	25	0	2	0	0	69	36.7	0	0	0	1	0	0	0	0	0	0	1	0	0	0	0
33	0	0	0	0	0	0	0	120	80	77	19	37	0	0	0	0	0	0	0	0	0	0	0	0	15	1	1	25	0	1	0	0	70	37	0	0	0	0	0	0	0	0	0	0	0	0	0	0
15	0	0	0	0	0	0	0	130	64	60	20		0	0	0	0	0	0	0	0	0	0	0	0	15	1	1	25	0	1	0	0	76		0	0	0	0	0	0	0	0	0	0	0	0	0	0	0
27	0	0	0	0	0	0	0	127	81	92	24	36	0	0	0	0	0	0	0	0	0	0	0	0	10	0	0	25	1	1	0	0	95	36	0	0	0	0	0	0	0	0	0	0	0	0	0	0	0
26	0	0	0	0	0	0	0	100	54	74	18	34.4	0	0	0	0	0	0	0	0	0	0	0	0	15	1	1	25	0	1	0	0	70	35.4	0	0	0	0	0	0	0	0	0	0	0	0	0	0	0
40	0	0	0	0	0	0	1	134	91	84	18	36.5	0	0	0	0	0	0	0	0	0	0	0	0	20	1	1	27	0	1	0	0	76	37	0	0	0	0	0	0	0	0	0	0	0	0	0	0	0
27	0	0	0	0	0	1	0	138	96	60	20	36	0	0	0	0	0	0	0	0	0	0	0	0	15	1	1	25	0	1	0	0	56		0	0	0	0	0	0	0	0	0	0	0	0	0	0	0
23	0	0	0	0	0	0	0	122	77	82	20		0	0	0	0	0	0	0	0	0	0	0	0	15	1		25	0	1	0	0	80		0	0	0	1	0	0	0	0	0	0	0	0	0	0	0
38	0	0	0	0	0	0	0	121		77	18	37	1	0	0	0	0	0	0	0	0	0	0	0	30	1	1	29	0	1	0	0	72	37	0	0	0	0	0	0	0	0	0	0	0	0	0	0	0
41	0	0	0	0	0	0	0	107	65	65	23	36.2	0	0	0	1	0	0	0	0	0	0	0	0	15	1	1	25	0	1	0	0	110	36	0	0	0	0	0	0	0	0	0	0	0	0	0	0	0
13	0	0	0	0	0	0	0	117	73	84	20	36.5	0	0	0	0	0	0	0	0	0	0	0	0	11	1	1	25	0	1	0	0	109		0	0	0	0	0	0	0	0	0	0	0	0	0	0	0
23	0	0	0	0	0	1	0	137	80	95	24	36	0	0	0	0	0	0	0	0	0	0	0	0	15	0	0	25	1	1	0	0	92	36	0	0	0	0	0	0	0	0	0	0	0	0	0	0	0
10	0	0	0	0	0	0	0	107	71	71	20	37	0	0	0	0	0	0	0	0	0	0	0	0	22	0	0	25	1	1	0	0	90	36	0	0	0	0	0	0	0	0	0	0	0	0	0	0	0
16	0	0	0	0	0	0	0	122	75	87	20	36.2	0	0	0	0	0	0	0	0	0	0	0	0	22	0	0	25	1	1	0	0	79	36.7	0	0	0	0	0	0	0	0	0	0	0	0	0	0	0
24	0	0	0	0	0	0	0	126	76	47	20	36,2	0	0	0	0	0	0	1	0	0	0	0	0	10	1	1	28	0	1	0	0	68	37	0	0	0	1	0	0	0	0	0	0	0	0	0	0	0
11	0	0	0	0	0	0	0	95	52	65	20	37	0	0	0	0	0	0	0	0	0	0	0	0	22	0	0	20	1	1	0	0	100	36.5	0	0	0	0	0	0	0	0	0	0	0	0	0	0	0
25	0	0	0	0	0	0	0	152	88	81	18	35.2	0	0	0	0	0	0	0	0	0	0	0	0	20	1	1	25	0	1	0	0	64	35.5	0	0	0	0	0	0	0	0	0	0	0	0	0	0	0
11	0	0	0	0	0	0	0	111	65	77	21	35.4	0	0	0	0	0	0	0	0	0	0	0	0	15	1	1	25	0	1	0	0	76	35,6	0	0	0	0	0	0	0	0	0	0	0	0	0	0	0
13	0	0	0	0	0	0	0	119	41	79	21	34.2	0	0	0	0	0	0	0	0	0	0	0	0	11	1	1	25	0	1	0	0	75	35.3	0	0	0	1	0	0	0	0	0	0	0	0	0	0	0
25	0	0	0	0	1	1	0	147	92	106	20	37	0	0	0	0	0	0	0	0	0	0	0	0	15	1	1	22	0	1	0	0	75	35.2	0	0	0	0	0	0	0	0	0	0	0	0	0	0	0
10	0	0	0	0	0	0	0	82	39	22			0	0	0	0	0	0	0	0	0	0	0	0	7	1	1	25	0	1	0	0	111		0	0	0	0	0	0	0	0	0	0	1	0	0	0	0
27	0	0	0	0	0	1	0	110	90	72	19	37	0	0	0	0	0	0	0	0	0	0	0	0	10	1	1	28	0	1	0	0	72	37	0	0	0	0	0	0	0	0	0	0	0	0	0	0	0
11	0	0	0	0	0	0	0	106	66	79	24	35.2	0	0	0	0	0	0	0	0	0	0	0	0	15	1	1	25	0	2	0	0	105	36	0	0	0	0	0	0	0	0	0	0	0	0	0	0	0
11	0	0	0	0	0	0	0	116	23	83	21	35	0	0	0	0	0	0	0	0	0	0	0	0	15	1	1	25	0	1	0	0	87	35.8	0	0	0	1	0	0	0	0	0	0	0	0	0	0	0
11	0	0	0	0	0	0	0	100	82	76	18	37	0	0	0	0	0	0	0	0	0	0	0	0	17	1	1	25	0	2	0	0	76	37	0	0	0	0	0	0	0	0	0	0	0	0	0	0	0
21	0	0	0	0	0	1	0	128	73	87	24	36	0	0	0	0	0	0	0	0	0	0	0	0	25	0	0	25	1	1	0	0	70	36.5	0	0	0	0	0	0	0	0	0	0	0	0	0	0	0
31	0	0	0	0	0	1	0	130	78	63	19	36.3	0	0	0	0	0	0	0	0	0	0	0	0	15	1		25	0	1	0	0	54	36	0	0	0	0	0	0	0	0	0	0	0	0	0	0	0
31	0	0	0	0	0	0	0	121	65	69	17		0	0	0	0	0	0	0	0	0	0	0	0	18	1	1	25	0	1	0	0	55		0	0	0	0	0	0	0	0	0	0	0	0	0	0	0
10	0	0	0	0	0	0	0	118	52	68	22	35	0	0	0	0	0	0	0	0	0	0	0	0	13	1	1	25	0	1	0	0	99	36	0	0	0	0	0	0	0	0	0	0	0	0	0	0	0
13	0	0	0	0	0	0	0	110	53	86	16		0	0	0	0	0	0	0	0	0	0	0	0	18	1	1	21	0	1	0	0	84		0	0	0	0	0	0	0	0	0	0	0	0	0	0	0
10	0	0	0	0	0	0	0	100	62	79	19	37	0	0	0	0	0	0	0	0	0	0	0	0	16	1	1	25	0	2	0	0	79	36.5	0	0	0	0	0	0	0	0	0	0	0	0	0	0	0
10	0	0	0	0	0	0	0	94	44	98	21	35.1	0	0	0	0	0	0	0	0	0	0	0	0	14	1	1	21	0	1	0	0	87	34	0	0	0	0	0	0	0	0	0	0	0	0	0	0	0
25	0	0	0	0	0	0	1	138	45	58	18	36,6	0	0	0	0	0	0	0	0	0	0	0	0	15	1	1	25	0	2	0	0	70	35.7	0	0	0	0	0	0	0	0	0	0	0	0	0	0	0
10	0	0	0	0	0	0	0	115	68	60	22		0	0	0	0	0	0	0	0	0	0	0	0	21	1	1	25	0	1	0	0	71		0	0	0	1	0	0	0	0	0	0	0	0	0	0	0
10	0	0	0	0	0	0	0	92	38	70	22		0	0	0	0	0	0	0	0	0	0	0	0	18	1	1	25	0	2	0	0	76		0	0	0	0	0	0	0	0	0	1	0	0	0	0	0
25	0	0	0	0	0	0	0	132	66	50	18		0	0	0	0	0	0	0	0	0	0	0	0	15	1	1	25	0	1	0	0	52	18	0	0	0	1	0	0	0	0	0	0	0	0	0	0	0
10	0	0	0	0	0	0	0	120	70	68	22		0	0	0	0	0	0	0	0	0	0	0	0	15	1	1	25	0	2	0	0	99	37	0	0	0	1	0	0	0	0	0	0	0	0	0	0	0
11	0	0	0	0	0	0	0	130	60	116	21	36	0	0	0	0	0	0	0	0	0	0	0	0	12	1	1		0	1	0	0	120	36	0	0	0	1	0	0	0	0	0	0	0	0	0	0	0
25	0	0	0	0	0	1	0	141	79	70	20	33.2	0	0	0	0	0	0	0	0	0	0	0	0	12	0	0	25	1	1	0	0	98	36.7	0	0	0	0	0	0	0	0	0	0	0	0	0	0	0
26	0	0	0	0	0	0	0	127	61	66	18	32.3	0	0	0	0	0	0	0	0	0	0	0	0	15	1	1	25	0	1	0	0	66	32.1	0	0	0	1	0	0	0	0	0	0	0	0	0	0	0
11	0	0	0	0	0	0	0	120	78	96	20		0	0	0	0	0	0	0	0	0	0	0	0	15	0	0	25	1	1	0	0	75	36.3	0	0	0	0	0	0	0	0	0	0	0	0	0	0	0
15	0	0	0	0	0	0	0	140	75	85	20	36	0	0	0	0	0	0	0	0	0	0	0	0	13	1		25		1	0	0	91	35.6	0	0	0	0	0	0	0	0	0	0	0	0	0	0	0
13	0	0	0	0	0	0	0	124	62	67	21		0	0	0	0	0	0	0	0	0	0	0	0	15	1	1	25	0	1	0	0	63		0	0	0	1	0	0	0	0	0	0	0	0	0	0	0
11	0	0	0	0	0	0	1	115	63	93	21		0	0	0	0	0	0	0	0	0	0	0	0	19	1	1	25	0	1	0	0	84		0	0	0	0	0	0	0	0	0	1	0	0	0	0	0
39	0	0	0	0	0	0	0	137	86	89	20	36.8	0	0	0	0	0	0	0	0	0	0	0	0	10	1	1	25	0	1	0	0	52	35	0	0	0	1	0	0	0	0	0	0	0	0	0	0	0
42	0	0	0	0	0	0	0	139	95	90	18	35.5	0	0	0	0	0	0	0	0	0	0	0	0	15	1	1	25	0	1	0	0	81	36.1	0	0	0	0	0	0	0	0	0	0	0	0	0	0	0
12	0	0	0	0	0	0	0			74	22	36	0	0	0	0	0	0	0	0	0	0	0	0	15	1	1	25	0	2	0	0	64	37	0	0	0	0	0	0	0	0	0	0	0	0	0	0	0
33	0	0	0	0	0	0	0	127	64	71	18		0	0	0	0	0	0	0	0	0	0	0	0	13	1	1	25	0	1	0	0	69		0	0	0	1	0	0	0	0	0	0	1	0	0	0	0
12	0	0	1	0	0	0	0	119	70	73	21	35	0	0	0	0	0	0	0	0	0	0	0	0	15	1		25	0	1	0	0	71	35.4	0	0	0	1	0	0	0	0	0	0	0	0	0	0	0
37	0	0	0	0	0	1	1	145	78	60	20	36	0	0	0	0	0	0	0	0	0	0	0	0	14	1	1	25	0	1	0	0	90	36	0	0	0	0	0	0	0	0	0	0	0	0	0	0	0
19	0	0	0	0	0	1	0	159	75	85	20	34	0	0	0	0	0	0	0	0	0	0	0	0	15	1	1	25	0	1	0	0	92	36.2	0	0	0	0	0	0	0	0	0	0	0	0	0	0	0
38	0	0	0	0	0	1	0	130	79	69	20	37	0	0	0	0	0	0	0	0	0	0	0	0	15	1	1	25	0	1	0	0	68	36.4	0	0	0	0	0	0	0	0	0	0	0	0	0	0	0
25	0	0	0	0	0	1	0	126	71	55	18	36	0	0	0	0	0	0	0	0	0	0	0	0	10	1	1	25	0	1	0	0	62	36	0	0	0	0	0	0	0	0	0	0	1	0	0	0	0
13	0	0	0	0	0	0	0						0	0	0	0	0	0	0	0	0	0	0	0	15	0	0	25	1	1	0	0	68	36	0	0	0	0	0	0	0	0	0	0	0	0	0	0	0
12	0	0	0	0	0	0	0	90	70	64	19	36.5	0	0	0	0	0	0	0	0	0	0	0	0	15	1	1	20	0	2	0	0	64	36.5	0	0	0	0	0	0	0	0	0	0	0	0	0	0	0
14	0	0	0	0	0	0	0					35.7	0	0	0	0	0	0	0	0	0	0	0	0	15	0	0	25	1	1	0	0	68	35.7	0	0	0	0	0	0	0	0	0	0	0	0	0	0	0
22	0	0	0	0	0	0	0	148	80	68	19		0	0	0	0	0	0	0	0	0	0	0	0	15	1		25	0	1	0	0	72		0	0	0	1	0	0	0	0	0	0	0	0	0	0	0
15	0	0	1	0	0	0	0	128	61	88	20	36.7	0	0	0	0	0	0	0	0	0	0	0	0	20	1	1	25	0	1	0	0	89	36	0	0	0	0	0	0	0	0	0	0	0	0	0	0	0
43	0	0	0	0	0	0	0	129	83	95	24	36	0	0	0	0	0	0	0	0	0	0	0	0	15	0	0	25	1	1	0	0	90	37	0	0	0	0	0	0	0	0	0	0	0	0	0	0	0
17	0	0	0	0	0	0	0	138	89	100	20	36.5	0	0	0	0	0	0	0	0	0	0	0	0	13	1	1	25	0	1	0	0	80	36.5	0	0	0	0	0	0	0	0	0	0	0	0	0	0	0
28	0	0	0	0	0	0	0	140	87	65	20	36	0	0	0	0	0	0	0	0	0	0	0	0	20	1		25	0	1	0	0	64	36	0	0	0	1	0	0	0	0	0	0	0	0	0	0	0
10	0	0	0	0	0	0	0	118	54	101	22	34.2	0	0	0	0	0	0	0	0	0	0	0	0	10	1	1	25	0	1	0	0	98	34.5	0	0	0	0	0	0	0	0	0	0	0	0	0	0	0
53	0	0	0	0	0	0	0	140	80	86	18	36	0	0	0	0	0	0	0	0	0	0	0	0	15	1	1	25	0	1	0	0	87	35.2	0	0	0	0	0	0	0	0	0	0	0	0	1	0	0
14	0	0	1	0	0	0	0	120	61	78	20		0	0	0	0	0	0	0	0	0	0	0	0	18	1	1	25	0	1	0	0	75		0	0	0	1	0	0	0	0	0	0	0	0	0	0	0
12	0	0	0	0	0	0	0	100	72	74	19	37	0	0	0	0	0	0	0	0	0	0	0	0	14	1	1	22	0	2	0	0	76	37	0	0	0	1	0	0	0	0	0	0	0	0	0	0	0
32	0	0	0	0	0	1	1	138	83	98	23	36.2	0	0	0	0	0	0	0	0	0	0	0	0	17	1	1	25	0	1	0	0	78	36.1	0	0	0	0	0	0	0	0	0	0	0	0	0	0	0
31	0	0	0	0	0	0	0	146	90	76	20	36	0	0	0	0	0	0	0	0	0	0	0	0	15	1		25	0	1	0	0	78	36	0	0	0	0	0	0	0	0	0	0	0	0	0	0	0
25	0	0	0	0	0	0	0	141	72	59	18		0	0	0	0	0	0	0	0	0	0	0	0	11	1	1	25	0	1	0	0	60		0	0	0	0	0	0	0	0	0	0	0	0	0	0	0
51	1	0	0	0	0	0	0	120	82	96	21	35.7	0	0	0	0	0	0	0	0	0	0	0	0	19	0	0	25	1	1	0	0		36.1	0	0	0	0	0	0	0	0	0	0	0	0	0	0	0
24	0	0	0	0	0	0	1	101	77	67	21	35.3	0	0	0	0	0	0	0	0	0	0	0	0	15	1	1	26	0	1	0	0	88	35.3	0	0	0	0	0	0	0	0	0	0	0	0	0	0	0
24	0	0	0	0	1	1	1	135	88	100	21	36.9	0	0	0	0	0	0	0	0	0	0	0	0	15	1	1	25	0	1	0	0	58		0	0	0	0	0	0	0	0	0	0	0	0	0	0	0
13	0	0	0	0	0	0	0						0	0	0	0	0	0	0	0	0	0	0	0	16	0	0	25	1	1	0	0			0	0	0	0	0	0	0	0	0	0	0	0	0	0	0
10	0	0	0	0	0	0	0	120	69	72	18	36	0	0	0	0	0	0	0	0	0	0	0	0	15	1	1	25	0	2	0	0	75		0	0	0	1	1	0	0	0	0	0	0	0	0	0	0
10	0	0	0	0	0	0	0	111	65	85	22	34.7	0	0	0	0	0	0	0	0	0	0	0	0	15	1	1	25	0	1	0	0	63	35.6	0	0	0	0	0	0	0	0	0	0	0	0	0	0	0
14	0	0	0	0	0	0	0	110	60	77	18	26.2	0	0	0	0	0	0	0	0	0	0	0	0	18	1		25	0	1	0	0	83	32.7	0	0	0	0	0	0	0	0	0	0	0	0	0	0	0
33	0	0	0	0	0	0	0	170	98	121			0	0	0	0	0	0	0	0	0	0	0	0	15	1	1	25	0	1	0	0	94	36	0	0	0	1	0	0	0	0	0	0	0	0	0	0	0
23	0	0	0	0	0	0	0	120	75	64	20	36.5	0	0	0	0	0	0	0	0	0	0	0	0	10	1	1	25	0	1	0	0	69	36	0	0	0	0	0	0	0	0	0	0	0	0	0	0	0
11	0	0	0	0	0	0	0	115	49	82	21	35.3	0	0	0	0	0	0	0	0	0	0	0	0	15	1	1	25	0	1	0	0	71	35.8	0	0	0	0	0	0	0	0	0	0	0	0	0	0	0
12	0	0	0	0	0	0	0	127	76	81	21	35.6	0	0	0	0	0	0	0	0	0	0	0	0	17	1	1	25	0	1	0	0	75	35.8	0	0	0	1	0	0	0	0	0	0	0	0	0	0	0
49	0	0	0	0	0	0	0	151	86	53	18	35.9	0	0	0	0	0	0	0	0	0	0	0	0	45	1	1	25	0	1	0	0	60	36	0	0	0	0	0	0	0	0	0	0	0	0	0	0	0
15	0	0	0	0	0	0	0					37	0	0	0	0	0	0	0	0	0	0	0	0	15	1	1	25	0	1	0	0			0	0	0	0	0	0	0	0	0	0	0	0	0	0	0
18	0	0	0	0	1	0	0	133	80	80	19	36.1	0	0	0	0	0	0	0	0	0	0	0	0	15	1	1	25	0	1	0	0	82	36.7	0	0	0	0	0	0	0	0	0	0	0	0	0	0	0
11	0	0	0	0	0	0	0	114	73	91	19	36.2	0	0	0	0	0	0	0	0	0	0	0	0	15	1	1	25	0	1	0	0	88	36.5	0	0	0	1	1	0	0	0	0	0	0	0	0	0	0
18	0	0	0	0	0	0	0	146	78	90	19	36	0	0	0	0	0	0	0	0	0	0	0	0	16	1	1	25	0	1	0	0	73	36	0	0	0	0	0	0	0	0	0	0	0	0	0	0	0
20	0	0	0	0	0	0	0	121	68	74	20	36	0	0	0	0	0	0	0	0	0	0	0	0	11	1	1	26	0	1	0	0	74	37	0	0	0	0	0	0	0	0	0	0	0	0	0	0	0
10	0	0	0	0	0	0	0	100	64	87	22	33.5	0	0	0	0	0	0	0	0	0	0	0	0	11	1	1	25	0		0	0	63	35	0	0	0	0	0	0	0	0	0	0	0	0	0	0	0
31	0	0	0	0	0	0	0	82	62	75	18	36.9	0	0	0	0	0	0	0	0	0	0	0	0	14	1	1	25	0	1	0	0	77	35.3	0	0	0	0	0	0	0	0	0	0	0	0	0	0	0
15	0	0	0	0	0	0	0	74	90	90	22	30	0	0	0	0	0	0	0	0	0	0	0	0		0	0		1	1	0	0	90	36	0	0	0	0	0	0	0	0	0	0	0	0	0	0	0
30	0	0	0	0	0	0	1	142	70	65	19	36.1	0	0	0	0	0	0	0	0	0	0	0	0	23	1	1	25	0	2	0	0	65	36.1	0	0	0	0	0	0	0	0	0	0	0	0	0	0	0
10	0	0	0	0	0	0	0	108	65	67	22	35.7	0	0	0	0	0	0	0	0	0	0	0	0	15	1	1	25	0	2	0	0	78	36.2	0	0	0	0	0	0	0	0	0	0	0	0	0	0	0
32	0	0	0	0	0	0	0	131	87	59	18	35.7	0	0	0	0	0	0	0	0	0	0	0	0	15	1	1	25	0	1	0	0	62	33.2	0	0	0	1	0	0	0	0	0	0	0	0	0	0	0
10	0	0	0	0	0	0	0	102	56	74	22	32.5	0	0	0	0	0	0	0	0	0	0	0	0	12	1	1	25	0	1	0	0	77	34.3	0	0	0	1	0	0	0	0	0	0	0	0	0	0	0
12	0	0	0	0	0	0	0	110	66	72	20	36	0	0	0	0	0	0	0	0	0	0	0	0	14	0	0	20	1	1	0	0	70	36.1	0	0	0	0	0	0	0	0	0	0	0	0	0	0	0
18	0	0	0	0	0	1	0	148	85	102	20	37	0	0	0	0	0	0	0	0	0	0	0	0	20	1	1	25	0	1	0	0	115		0	0	0	0	0	0	0	0	0	0	0	0	0	0	0
11	0	0	0	0	0	0	0	107	58	100	21		0	0	0	0	0	0	0	0	0	0	0	0	15	1	1	25	0	1	0	0	99		0	0	0	0	0	0	0	0	0	0	0	0	0	0	0
11	0	0	0	0	0	0	1	115	63	93	21		0	0	0	0	0	0	0	0	0	0	0	0	19	1	0	25	0	1	0	0	84		0	0	0	0	0	0	0	0	0	1	0	0	0	0	0
15	0	0	0	0	0	0	0	149	64	64	20	34	0	0	0	0	0	0	0	0	0	0	0	0	10	1		25	0	1	0	0	58	35.9	0	0	0	0	0	0	0	0	0	0	0	0	0	0	0
24	0	0	0	0	0	0	0	144	85	68	320		0	0	0	0	0	0	0	0	0	0	0	0	15	1		25	0	1	0	0	107		0	0	0	0	0	0	0	0	0	0	0	0	0	0	0
10	0	0	0	0	0	0	0	98	56	62	18	36.3	0	0	0	0	0	0	0	0	0	0	0	0	12	1	1	20	0	2	0	0	70	37	0	0	0	0	0	0	0	0	0	0	0	0	0	0	0
12	0	0	0	0	0	0	0	90	70	65	19	36	0	0	0	0	0	0	0	0	0	0	0	0	15	1	1	20	0	2	0	0	68	36.5	0	0	0	1	0	0	0	0	0	0	0	0	0	0	0
23	0	0	0	0	0	1	1	118	67	67	18	35.9	0	0	0	0	0	0	0	0	0	0	0	0	16	1	1	25	0	1	0	0	86	36	0	0	0	1	0	0	0	0	0	0	0	0	1	0	0
65	0	0	0	0	0	0	0	146	96	71	20	35.5	0	0	0	0	0	0	0	0	0	0	0	0	20	1		25	0	1	0	0	97	35.5	0	0	0	1	0	0	0	0	0	0	0	0	0	0	0
17	0	0	0	0	0	0	0	110	70	70	19	36	0	0	0	0	0	0	0	0	0	0	0	0	20	1	1	27		1	0	0	70	36	0	0	0	0	0	0	0	0	0	0	0	0	0	0	0
12	0	0	0	0	0	0	0	72	52	65	21		0	0	0	0	0	0	0	0	0	0	0	0	10	1	1	25	0	1	0	0	67		0	0	0	0	0	0	0	0	0	1	0	0	0	0	0
21	0	0	0	0	0	0	1	124	64	89	21	36	0	0	0	0	0	0	0	0	0	0	0	0	15	1	1	25	0	1	0	0	88	35.9	0	0	0	0	0	0	0	0	0	0	0	0	0	0	0
29	0	0	0	0	0	0	0	146	87	63	19	35.6	0	0	0	0	0	0	0	0	0	0	0	0	10	1	1	25	0	1	0	0	55	36	0	0	0	0	0	0	0	0	0	0	0	0	0	0	0
10	0	0	0	0	0	0	0	120	47	62	22	32.1	0	0	0	0	0	0	0	0	0	0	0	0	9	1	1	25	0	1	0	0	70	35.5	0	0	0	0	0	0	0	0	0	0	0	0	0	0	0
29	0	0	0	0	0	0	1	97	68	63	17	36.2	0	0	0	0	0	0	0	0	0	0	0	0	9	1	1	25	0	1	0	0	63	36.1	0	0	0	1	0	0	0	0	0	0	0	0	0	0	0
50	0	0	0	0	0	0	0	130	81	68	20	36	0	0	0	0	0	0	0	0	0	0	0	0	15	1	1	25	0	1	0	0	72	36	0	0	0	1	0	0	0	0	0	0	0	0	0	0	0
32	0	0	0	0	0	0	0	145	96	98	18		0	0	0	0	0	0	0	0	0	0	0	0	15	1	1	25	0	1	0	0	96		0	0	0	1	0	0	0	0	0	0	0	0	0	0	0
22	0	0	0	0	0	1	0	110	70	75	18	35.5	0	0	0	0	0	0	0	0	0	0	0	0	15	1	1	25	0	1	0	0	101	35.6	0	0	0	0	0	0	0	0	0	0	0	0	0	0	0
10	0	0	0	0	0	0	0			79	22	37	0	0	0	0	0	0	0	0	0	0	0	0	16	1	1	25	0	2	0	0	74	36	0	0	0	1	0	0	0	0	0	0	0	0	0	0	0
16	0	0	1	0	0	0	0	123	55	69	20	35.7	0	0	0	0	0	0	0	0	0	0	0	0	15	1		25	0	1	0	0	66	36	0	0	0	1	0	0	0	0	0	0	0	0	0	0	0
11	0	0	0	0	0	0	0	102	58	79	22		0	0	0	0	0	0	0	0	0	0	0	0	12	1	1	25	0	1	0	0	68		0	0	0	0	0	0	0	0	0	0	1	0	0	0	0
22	0	0	1	0	0	1	0	99	84	68	20	36.6	0	0	0	0	0	0	0	0	0	0	0	0	10	0	0	25	1	1	0	0	98	36.6	0	0	0	1	0	0	0	0	0	0	0	0	0	0	0
20	0	0	0	0	0	0	0	100	58	65	21	36.1	0	0	0	0	0	0	0	0	0	0	0	0	15	1	1	25	0	1	0	0	80	35.2	0	0	0	0	0	0	0	0	0	0	0	0	0	0	0
22	0	0	0	0	0	0	0	130	74	68	19		0	0	0	0	0	0	0	0	0	0	0	0	10	1	1		0	1	0	0	76		0	0	0	1	0	0	0	0	0	0	0		1	0	0
14	0	0	0	0	0	0	0						0	0	0	0	0	0	0	0	0	0	0	0	15	0	0	25	1	1	0	0	68	35.7	0	0	0	0	0	0	0	0	0	0	0	0	0	0	0
21	0	0	0	0	0	0	1	138	78	91	19	36.1	0	0	0	0	0	0	0	0	0	0	0	0	15	1	1	25	0	1	0	0	98	39	0	0	0	0	0	0	0	0	0	0	0	0	0	0	0
12	0	0	0	0	0	0	0	98	59	87	20	35.2	0	0	0	0	0	0	0	0	0	0	0	0	15	1	1	25	0	1	0	0	51	35.9	0	0	0	0	0	0	0	0	0	0	0	0	0	0	0
11	0	0	1	0	0	0	0	80	40	97	28	35.5	0	0	0	0	0	0	0	0	0	0	0	0	15	1		25	0	2	0	0		35.6	0	0	0	0	0	0	0	0	0	0	0	0	0	0	0
12	0	0	0	0	0	0	0	114	72	105	21	33.4	0	0	0	0	0	0	0	0	0	0	0	0	17	1	1	25	0	1	0	0	85	35.5	0	0	0	0	0	0	0	0	0	0	0	0	0	0	0
24	0	0	0	0	0	1	0	120	70	70	19	37	0	0	0	0	0	0	0	0	0	0	0	0	17	1	1	25	0	1	0	0	67	33.6	0	0	0	0	0	0	0	0	0	0	0	0	0	0	0
30	0	0	0	0	0	0	0	168	76	75	18	35.8	0	0	0	0	0	0	0	0	0	0	0	0	16	1	1	25	0	1	0	0	19	36	0	0	0	0	0	0	0	0	0	0	0	0	0	0	0
12	0	0	0	0	0	0	0	140	75	80	20	35.4	0	0	0	0	0	0	0	0	0	0	0	0	15	1	1	25	0	1	0	0	90	36.1	0	0	0	0	0	0	0	0	0	0	0	0	0	0	0
10	0	0	0	0	0	0	0	100	64	87	20	36.2	0	0	0	0	0	0	0	0	0	0	0	0	12	1	1	25	0	1	0	0	69	36	0	0	0	0	0	1	0	0	0	0	0	0	0	0	0
38	0	0	0	0	0	0	0	145	74	96	18		0	0	0	0	0	0	0	0	0	0	0	0	13	1	1	25	0	1	0	0	73	36	0	0	0	0	0	0	0	0	0	0	0	0	0	0	0
24	0	0	0	0	0	0	0	144	69	96			0	0	0	0	0	0	0	0	0	0	0	0	20	1	1	25	0	1	0	0	67	36.6	0	0	0	0	0	0	0	0	0	0	0	0	0	0	0
10	0	0	0	0	0	0	0	99	56	83		35	0	0	0	0	0	0	0	0	0	0	0	0	15	1	1	25	0	2	0	0	84	36	0	0	0	0	0	0	0	0	0	0	0	0	0	0	0
33	0	0	0	0	0	0	0	160	98	67	17	34	0	0	0	0	0	0	0	0	0	0	0	0	15	1	1	25	0	1	0	0		36.5	0	0	0	0	0	0	0	0	0	0	0	0	0	0	0
24	0	0	0	0	0	0	0	136	84	99	20	36	0	0	0	0	0	0	0	1	0	0	0	0	15	1	1	25	0	1	0	0	82	34.2	0	0	0	0	0	0	0	0	0	0	0	0	0	0	0
15	0	0	0	0	0	0	0	131	61	53	21	35.7	0	0	0	0	0	0	0	0	0	0	0	0	10	1	1	25	0	1	0	0			0	0	0	0	0	0	0	0	0	0	0	0	0	0	0
20	0	0	0	0	0	0	0	118	76	55	18	35.9	0	0	0	0	0	0	0	0	0	0	0	0	50	0	0	20	1	1	0	0	85	36	0	0	0	0	0	0	0	0	0	0	0	0	0	0	0
27	0	0	0	0	0	0	0	136	73	90	22	36	0	0	0	0	0	0	0	0	0	0	0	0	20	1	1	25	0	1	0	0	70	36	0	0	0	0	0	1	0	0	0	0	0	0	0	0	0
15	0	0	0	0	0	0	0	137	64	99	20	36.8	0	0	0	0	0	0	0	0	0	0	0	0	10	1		25	0	1	0	0	89	36.9	0	0	0	0	0	0	0	0	0	0	0	0	0	0	0
24	0	0	0	0	0	0	0	159	90	56	20		0	0	0	0	0	0	0	0	0	0	0	0	19	1	1	25	0	1	0	0	66	37	0	0	0	1	0	0	0	0	0	0	0	0	0	0	0
10	0	0	0	0	0	0	0	115	62	75	18	35.3	0	0	0	0	0	0	0	0	0	0	0	0	20	1	1	20	0	2	0	0	70	37	0	0	0	0	0	0	0	0	0	0	0	0	0	0	0
32	0	0	1	0	0	0	0	121	66	94	20	36.7	0	0	0	0	0	0	0	0	0	0	0	0	15	1	1	20	0	3	0	0	91	36	0	0	0	0	0	0	0	0	0	0	0	0	0	0	0
10	0	0	0	0	0	0	0	92	51	74	20	36.7	0	0	0	0	0	0	0	0	0	0	0	0	25	1	1	25	0	1	0	0	91		0	0	0	0	0	0	0	0	0	0	0	0	0	0	0
12	0	0	0	0	0	0	0	96	67	91	21		0	0	0	0	0	0	0	0	0	0	0	0	15	1	0	25	0	1	0	0	89		0	0	0	1	0	0	0	0	0	0	0	0	0	0	0
24	0	0	0	0	0	0	0	110	90	70	20	36.5	0	0	0	0	0	0	0	0	0	0	0	0	15	1	1	25	0	1	0	0	60	34.6	0	0	0	0	0	0	0	0	0	0	0	0	0	0	0
15	0	0	0	0	0	0	0	110	90	78	19	37	0	0	0	0	0	0	0	0	0	0	0	0	15	1	1	25	0	2	0	0	78	37	0	0	0	1	0	0	0	0	0	0	0	0	0	0	0
47	0	0	0	0	0	0	0	169	87	113	28	36	0	0	0	0	0	0	0	0	0	0	0	0	15	1	1	25	0	2	0	0	84	36.2	0	0	0	0	0	0	0	0	0	0	0	0	0	0	0
12	0	0	0	0	0	0	0	90	78	60	18	37	0	0	0	0	0	0	0	0	0	0	0	0	15	1	1	20	0	2	0	0	65	37	0	0	0	0	0	0	0	0	0	0	0	0	0	0	0
10	0	0	0	0	0	0	0	120	70	69	17	36	0	0	0	0	0	0	0	0	0	0	0	0	10	1	1	20	0	2	0	0	69	36	0	0	0	0	0	0	0	0	0	0	0	0	0	0	0
25	0	0	0	0	0	1	0	143	63	114	19	35	0	0	0	0	0	0	0	0	0	0	0	0	15	1	1	30	0	1	0	0	69	36.7	0	0	0	1	0	0	0	0	0	0	0	0	0	0	0
14	0	0	1	0	0	0	0	147	70	70	22	36.7	0	0	0	0	0	0	0	0	0	0	0	0	10	1	1	25	0	1	0	0	76	35	0	0	0	1	0	0	0	0	0	0	0	0	0	0	0
29	0	0	0	0	0	0	0	146	87	63	19	35.6	0	0	0	0	0	0	0	0	0	0	0	0	10	1	1	25	0	1	0	0	55	36	0	0	0	0	0	0	0	0	0	0	0	0	0	0	0
12	0	0	0	0	0	0	0	110	72	70	19	36.5	0	0	0	0	0	0	0	0	0	0	0	0	12	1	1	20	0	2	0	0	70	36.5	0	0	0	0	0	0	0	0	0	0	0	0	0	0	0
11	0	0	1	0	0	0	0	106	68	62	20	36	0	0	0	0	0	0	0	0	0	0	0	0	30	1	1	20	0	2	0	0	62	36.1	0	0	0	0	0	0	0	0	0	0	0	0	0	0	0
11	0	0	0	0	0	0	0			74	22	36	0	0	0	0	0	0	0	1	0	0	0	0	15	1	1	25	0	1	0	0	74	36	0	0	0	0	0	0	0	0	0	0	0	0	0	0	0
10	0	0	0	0	0	0	0	115	76	79	18		0	0	0	0	0	0	0	0	0	0	0	0	10	1	1	25	0	1	0	0	77		0	0	0	0	0	0	0	0	0	0	0	0	0	0	0
11	0	0	0	0	0	0	0	110	70	70	19	37	0	0	0	0	0	0	0	0	0	0	0	0	15	1	1	25	0	1	0	0	69	35.7	0	0	0	0	0	0	0	0	0	0	0	0	3	2	0
25	0	0	0	0	0	1	1	141	81	96	19	35.3	0	0	0	0	0	0	0	0	0	0	0	0	15	1	1	25	0	1	0	0	96	35	0	0	0	0	0	0	0	0	0	0	0	0	0	0	0
23	0	0	1	0	0	1	0	122	62	63	20		0	0	0	0	0	0	0	0	0	0	0	0	12	1	1	25	0	1	0	0	67		0	0	0	0	0	0	0	0	0	0	0	0	0	0	0
13	0	0	0	0	0	0	0	129	59	86	21		0	0	0	0	0	0	0	0	0	0	0	0	15	1	1	25	0	1	0	0	95		0	0	0	0	0	0	0	0	0	0	0	0	0	0	0
18	0	0	1	0	0	0	0	136	76	65	20		0	0	0	0	0	0	0	0	0	0	0	0	10	1	1	25	0	1	0	0	66		0	0	0	1	0	0	0	0	0	0	0	0	0	0	0
15	0	0	1	0	0	0	0	128	62	86	22	36	0	0	0	0	0	0	0	0	0	0	0	0	11	1	1	25	0	1	0	0	96	36.2	0	0	0	1	0	0	0	0	0	0	0	0	0	0	0
25	0	0	0	0	0	0	0	140	77	60	20	36.5	0	0	0	0	0	0	0	0	0	0	0	0	18	1	1	25	0	1	0	0	89	35.7	0	0	0	0	0	0	0	0	0	0	0	0	0	0	0
10	0	0	0	0	0	0	0	115	50	94	22	35.2	0	0	0	0	0	0	0	0	0	0	0	0	15	1	1	25	0	2	0	0	86	35.5	0	0	0	0	0	0	0	0	0	0	0	0	0	0	0
14	0	0	0	0	0	0	0	100	80	70	18	37	0	0	0	0	0	0	0	0	0	0	0	0	15	1	1	27	0	2	0	0	70	37	0	0	0	0	0	0	0	0	0	0	0	0	1	0	0
14	0	0	0	0	0	0	0						0	0	0	0	0	0	0	0	0	0	0	0	15	0	0	25	1	1	0	0		36.6	0	0	0	0	0	0	0	0	0	0	0	0	0	0	0
11	0	0	0	0	0	0	1	96	52	91	21		0	0	0	0	0	0	0	0	0	0	0	0	10	1	1	25	0	1	0	0	86		0	0	0	0	0	0	0	0	0	0	0	0	0	0	0
10	0	0	0	0	0	0	0	133	84	98	22	34.6	0	0	0	0	0	0	0	0	0	0	0	0	15	1	1	22	0	2	0	0	95	36	0	0	0	0	0	0	0	0	0	0	0	0	0	0	0
12	0	0	0	0	0	0	0	106	68	69	20	35.4	0	0	0	0	0	0	0	0	0	0	0	0	13	1	1	21	0	1	0	0	82	35.5	0	0	0	0	0	0	0	0	0	1	1	1	0	0	0
26	0	0	0	0	0	1	0	121	77	78	21	36	0	0	0	0	0	0	0	0	0	0	0	0	20	1	1		0	1	0	0	65	36.4	0	0	0	0	0	0	0	0	0	0	0	0	0	0	0
24	0	0	0	0	0	0	0	105	62	88	19	35.3	0	0	0	0	0	0	0	0	0	0	0	0	15	1	1	25	0	1	0	0	85	35.8	0	0	0	1	0	0	0	0	0	0	0	0	0	0	0
19	0	0	0	0	0	0	0	120	80	71	71	36.6	0	0	0	0	0	0	0	0	0	0	0	0	15	1	1	25	0	1	0	0	58	36.6	0	0	0	0	0	0	0	0	0	0	0	0	0	0	0
29	0	0	0	0	0	1	1	148	72	82	18		0	0	0	0	0	0	0	0	0	0	0	0	15	0	0	25	1	1	0	0			0	0	0	0	0	0	0	0	0	0	0	0	0	0	0
20	0	0	0	0	0	0	0	100	69	65	18	35.5	0	0	0	0	0	0	0	0	0	0	0	0	15	1	1	25	0	1	0	0	63	37	0	0	0	1	0	0	0	0	0	0	0	0	0	0	1
28	0	0	0	0	0	1	1	125	74	61	18	37.8	0	0	0	0	0	0	0	0	0	0	0	0	17	1	1	28	0	1	0	0	86	36	0	0	0	0	0	0	0	0	0	0	0	0	0	0	0
22	0	0	0	0	0	0	0	128	58	97	22		0	0	0	0	0	0	0	0	0	0	0	0	14	1	1	25	0	1	0	0	81		0	0	0	1	0	0	0	0	0	0	0	0	0	0	0
14	0	0	0	0	0	0	0	138	63	72	20	33.6	0	0	0	0	0	0	0	0	0	0	0	0	10	1	1	25	0	1	0	0	67	36	0	0	0	0	0	0	0	0	0	0	0	0	0	0	0
12	0	0	0	0	0	0	0	117	77	81	20		0	0	0	0	0	0	0	0	0	0	0	0	10	1	1	25	0	1	0	0	96	36	0	0	0	1	0	0	0	0	0	0	0	1	1	0	0
27	0	0	0	0	0	1	1	131	75	17	17	36.1	0	0	0	0	0	0	0	0	0	0	0	0	11	1	1	25	0	1	0	0	76	36	0	0	0	1	0	0	0	0	0	0	0	0	0	0	0
16	0	0	0	0	0	1	0	139	87	54	118		0	0	0	0	0	0	0	0	0	0	0	0	14	1	1	25	0	1	0	0	87	36	0	0	0	0	0	0	0	0	0	0	0	0	0	0	0
19	0	0	0	0	0	0	0	95	59	66	18		0	0	0	0	0	0	0	0	0	0	0	0	15	1	1	25	0	1	0	0	60		0	0	0	1	0	0	0	0	0	0	0	0	0	0	0
12	0	0	0	0	0	0	0	115	74	78	18	36.4	0	0	0	0	0	0	0	0	0	0	0	0	15	0	0	20	1	1	0	0	70	36.4	0	0	0	0	0	0	0	0	0	0	0	0	0	0	0
10	0	0	0	0	0	0	0	111	72	103	22	35.5	0	0	0	0	0	0	0	0	0	0	0	0	13	1	1	22	0	1	0	0	97	33.4	0	0	0	0	0	0	0	0	0	0	0	0	0	0	0
11	0	0	0	0	0	0	0	107	72	80	18	36.1	0	0	0	0	0	0	0	0	0	0	0	0	13	1	1	25	0	2	0	0	92	36.5	0	0	0	1	0	0	0	0	0	0	0	0	0	0	0
27	0	0	0	0	0	0	1	144	88	71	19	36	0	0	0	0	0	0	0	0	0	0	0	0	15	1	1	26	0	1	0	0	88	36	0	0	0	0	0	0	0	0	0	0	0	0	0	0	0
14	0	0	0	0	0	0	0	68	47	78	18	36	0	0	0	0	0	0	0	0	0	0	0	0	15	1	1	25	0	2	0	0	67	36.5	0	0	0	0	0	0	0	0	0	0	0	0	0	0	0
13	0	0	0	0	0	0	0	110	90	70	19	36	0	0	0	0	0	0	0	0	0	0	0	0	10	1	1	20	0	2	0	0	70	37	0	0	0	0	0	0	0	0	0	0	0	0	0	0	0
10	0	0	0	0	0	0	0	106	69	79	22		0	0	0	0	0	0	0	0	0	0	0	0	15	1	1	22	0	1	0	0	82		0	0	0	1	0	0	0	0	0	0	0	0	0	0	0
10	0	0	0	0	0	0	0	98	69	83	20	36.1	0	0	0	0	0	0	0	0	0	0	0	0	15	1	1	25	0	2	0	0	91	36	0	0	0	0	0	0	0	0	0	0	0	0	0	0	0
26	0	0	0	0	0	0	0	151	86	101	22	36	0	0	0	0	0	0	0	0	0	0	0	0	12	1	1	25	0	1	0	0	94	36	0	0	0	0	0	0	0	0	0	0	0	0	0	0	0
10	0	0	0	0	0	0	0	115	66	128	20	36	0	0	0	0	0	0	0	0	0	0	0	0	11	1	1	20	0	1	0	0	76	36	0	0	0	0	0	0	0	0	0	0	0	0	0	0	0
11	0	0	0	0	0	0	0	108	61	91	20	36.1	0	0	0	0	0	0	0	0	0	0	0	0	15	1	1	25	0	2	0	0	91	36.1	0	0	0	0	0	0	0	0	0	0	0	0	0	0	0
34	0	0	0	0	0	0	0	160	119	103		35.9	0	0	0	0	0	0	0	0	0	0	0	0	14	1	1	27	0	1	0	0	91	34.6	0	0	0	1	0	0	0	0	0	0	0	0	0	0	0
44	0	0	0	0	0	0	0	147	81	77	23	36.9	0	0	0	0	0	0	0	0	0	0	0	0	15	1	1	25	0	1	0	0	77	36.8	0	0	0	0	0	0	0	0	0	0	0	0	0	0	0
48	0	0	0	0	0	0	1	130	89	60	16		0	0	0	0	0	0	0	0	0	0	0	0	15	1	1	25	0	1	0	0	71	35.8	0	0	0	0	0	0	0	0	0	0	0	0	0	0	0
44	0	0	0	0	0	1	0	147	79	65	18	35.2	0	0	0	0	0	0	0	0	0	0	0	0	20	1	1	25	0	1	0	0	63	35.5	0	0	0	1	0	0	0	0	0	0	1	0	0	0	0
16	0	0	0	0	0	0	0	100	70	63	18	35	0	0	0	0	0	0	0	0	0	0	0	0	18	1	1	25	0	1	0	0	78	33	0	0	0	0	0	0	0	0	0	0	0	0	0	0	0
13	0	0	0	0	0	0	0	111	55	84	24	36.1	0	0	0	0	0	0	0	0	0	0	0	0	15	1	1	20	0	2	0	0	92	35.8	0	0	0	0	0	0	0	0	0	0	0	0	0	0	0
21	0	0	0	0	0	1	0	104	78	78	18	35.2	0	0	0	0	0	0	0	0	0	0	0	0	14	1	1	25	0	1	0	0	70	36	0	0	0	1	0	0	0	0	0	0	1	0	0	0	0
11	0	0	0	0	0	0	0	95	53	75	20	35	0	0	0	0	0	0	0	0	0	0	0	0	15	1	1	25	0	1	0	0	75	35.5	0	0	0	1	0	0	0	0	0	0	0	0	0	0	0
12	0	0	0	0	0	0	0	118	59	68	21	35.8	0	0	0	0	0	0	0	0	0	0	0	0	10	1	1	25	0	1	0	0	60	35.6	0	0	0	1	0	0	0	0	0	0	0	0	0	0	0
21	0	0	0	0	0	1	0	148	81	61	20		0	0	0	0	0	0	0	0	0	0	0	0	15	1	1	25	0	1	0	0	68		0	0	0	1	0	0	0	0	0	0	0	0	0	0	0
38	0	0	0	0	0	1	0	116	76	86	24	36	0	0	0	0	0	0	0	0	0	0	0	0	30	1	1	25	0	1	0	0	84	36	0	0	0	0	0	0	0	0	0	0	0	0	0	0	0
12	0	0	0	0	0	0	0	115	60	62	20	36	0	0	0	0	0	0	0	0	0	0	0	0	12	1	1	21	0	1	0	0	71		0	0	0	1	0	0	0	0	0	0	0	0	0	0	0
31	0	0	0	0	0	0	0	132	80	92	18		0	0	0	0	0	0	0	0	0	0	0	0	10	1	1	25	0	1	0	0			0	0	0	0	0	0	0	0	0	0	0	0	0	0	0
12	0	0	0	0	0	0	0	141	77	88	20	33.5	0	0	0	0	0	0	0	0	0	0	0	0	15	1	1	25	0	1	0	0	66	33.7	0	0	0	0	0	0	0	0	0	0	0	0	0	0	0
14	0	0	0	0	0	0	0	118	54	68	20	33.1	0	0	0	0	0	0	0	0	0	0	0	0	15	1	1	25	0	1	0	0	94	36	0	0	0	1	0	0	0	0	0	0	0	0	0	0	0
10	0	0	1	0	0	0	0	102	59	94	21	35.8	0	0	0	0	0	0	0	0	0	0	0	0	10	1		25	0	1	0	0	85	36	0	0	0	0	0	0	0	0	0	0	0	0	0	0	0
20	0	0	0	0	0	0	0	145	86	92	19	35.5	0	0	0	0	0	0	0	0	0	0	0	0	15	1	1	25	0	1	0	0	70	35.7	0	0	0	0	0	0	0	0	0	0	0	0	0	0	0
14	0	0	0	0	0	0	0	110	70	70	18	37	0	0	0	0	0	0	0	0	0	0	0	0	15	1	1	25	0	1	0	0	101	36	0	0	0	0	1	0	0	0	0	0	0	0	1	0	0
20	0	0	0	0	0	0	0	121	69	89	20	36	0	0	0	0	0	0	0	0	0	0	0	0	30	1	1	28	0	3	0	0	72	36	0	0	0	0	0	0	0	0	0	0	0	0	0	0	0
12	0	0	0	0	0	0	0	131	63	76	20	39	0	0	0	0	0	0	0	0	0	0	0	0	15	1	1	25	0	1	0	0	87		0	0	0	1	0	0	0	0	0	0	0	0	0	0	0
10	0	0	0	0	0	0	0	88	52	78	22	33.7	0	0	0	0	0	0	0	0	0	0	0	0	15	1		25		1	0	0	76	36	0	0	0	0	0	0	0	0	0	0	0	0	0	0	0
13	0	0	0	0	0	0	1	92	57	107	20	33.2	0	0	0	0	0	0	0	0	0	0	0	0	10	1		25	0	1	0	0	93	33.5	0	0	0	0	0	0	0	0	0	0	0	0	0	0	0
10	0	0	0	0	0	0	0	105	70	68	22	36	0	0	0	0	0	0	0	1	0	0	0	0	15	1	1	20	0	2	0	0	84	36	0	0	0	0	0	0	0	0	0	0	0	0	0	0	0
10	0	0	0	0	0	0	0	122	78	72	20	36	0	0	0	0	0	0	0	0	0	0	0	0	12	1	1	26	0	2	0	0	70	36	0	0	0	1	0	0	0	0	0	0	0	0	0	0	0
22	0	0	0	0	0	0	0	105	53	72	21	36	0	0	0	0	0	0	0	0	0	0	0	0	18	1	1	25	0	1	0	0	86		0	0	0	0	0	0	0	0	0	0	0	0	0	0	0
36	0	0	0	0	0	0	1	120	62	68	19	35.2	0	0	0	0	0	0	0	0	0	0	0	0	20	1	1	25	0	1	0	0	54	35	0	0	0	0	0	0	0	0	0	0	0	0	0	0	0
13	0	0	1	0	0	0	0	107	76	84	22	37.4	0	0	0	0	0	0	0	0	0	0	0	0	13	1	1	21	0	1	0	0	79	36.2	0	0	0	1	0	0	0	0	0	0	0	0	0	0	0
31	0	0	0	0	0	0	0	135	97	76	18	36	0	0	0	0	0	0	0	0	0	0	0	0	15	1	1	25	0	1	0	0	76	36	0	0	0	0	0	0	0	0	0	0	0	0	0	0	0
12	0	0	0	0	0	0	0	72	52	65	21		0	0	0	0	0	0	0	0	0	0	0	0	10	1	1	25	0	1	0	0	67		0	0	0	0	0	0	0	0	0	1	0	0	0	0	0
14	0	0	0	0	0	0	0	137	73	76	20	35.4	0	0	0	0	0	0	0	0	0	0	0	0	9	1	1	25	0	1	0	0	77	36	0	0	0	1	0	0	0	0	0	0	0	0	0	0	0
33	0	0	0	0	0	0	0	127	84	58	18	35.7	0	0	0	0	0	0	0	0	0	0	0	0	15	1	1	25	0	1	0	0	54	32.2	0	0	0	1	0	0	0	0	0	0	0	0	0	0	0
12	0	0	0	0	0	0	0	100	58	86	20		0	0	0	0	0	0	0	0	0	0	0	0	14	1	1	21	0	1	0	0	87		0	0	0	0	0	0	0	0	0	0	0	0	0	0	0
16	0	0	0	0	0	0	0	100	72	72	19	37	0	0	0	0	0	0	0	0	0	0	0	0	15	1	1	20	0	2	0	0	72	36.5	0	0	0	0	0	0	0	0	0	0	0	0	0	0	0
15	0	0	0	0	0	0	0	90	72	69	19	37	0	0	0	0	0	0	0	0	0	0	0	0	15	1	1	22	0	1	0	0	69	36.5	0	0	0	1	0	0	0	0	0	0	0	0	0	0	0
20	0	0	0	0	0	0	0	100	66	66	18	35.5	0	0	0	0	0	0	0	0	0	0	0	0	15	1	1	25	0	1	0	0	67	38.8	0	0	0	1	0	0	0	0	0	0	0	0	0	0	0
21	0	0	0	0	0	1	1	121	83	93	20	36	0	0	0	0	0	0	0	0	0	0	0	0	14	1	1	25	0	1	0	0	95	37	0	0	0	0	0	0	0	0	0	0	0	0	0	0	0
12	0	0	0	0	1	0	0	120	53	69	24	36.1	0	0	0	0	0	0	0	0	0	0	0	0	15	1	1	20	0	2	0	0	95	36	0	0	0	0	0	0	0	0	0	0	0	0	0	0	0
11	0	0	0	0	0	0	0	80	57	60	20	36.7	0	0	0	0	0	0	0	0	0	0	0	0	47	1	1		0	2	0	0	70	37	0	0	0	1	0	0	1	0	0	0	0	0	0	0	0
23	0	0	0	0	0	0	0	132	75	50	17	36.2	0	0	0	0	0	0	0	0	0	0	0	0	20	0	0	25	1	1	0	0	81	36	0	0	0	0	0	0	0	0	0	0	0	0	0	0	0
18	0	0	0	0	0	0	0	117	89	80	18	35	0	0	0	0	0	0	0	0	0	0	0	0	15	1	1	25	0	1	0	0	111	36.6	0	0	0	0	0	0	0	0	0	0	0	0	0	0	0
10	0	0	0	0	0	0	0	88	52	78	22	33.7	0	0	0	0	0	0	0	0	0	0	0	0	15	1		25		1	0	0	76	36	0	0	0	0	0	0	0	0	0	0	0	0	0	0	0
13	0	0	0	0	0	0	0	116	70	85		35.6	0	0	0	0	0	0	0	0	0	0	0	0	15	1	1	25	0	2	0	0	95	36	0	0	0	0	0	0	0	0	0	0	0	0	0	0	0
23	0	0	0	0	0	0	0	75	58	89	18		0	0	0	0	0	0	0	0	0	0	0	0	15	0	0	25	1	1	0	0	98	36.6	0	0	0	0	0	0	0	0	0	0	1	0	0	0	0
12	0	0	0	0	0	0	0	108	71	71	20		0	0	0	0	0	0	0	0	0	0	0	0	11	1	1	30	0	1	0	0	68		0	0	0	0	0	0	0	0	0	0	0	0	0	0	0
13	0	0	0	0	0	0	0	100	58	93	20	35.9	0	0	0	0	0	0	0	0	0	0	0	0	15	1		25	0	1	0	0	86	36	0	0	0	1	0	0	0	0	0	0	0	0	0	0	0
25	0	0	0	0	0	0	0	83	64	67	19		0	0	0	0	0	0	0	0	0	0	0	0	12	1	0	25	0	1	0	0	69		0	0	0	1	0	0	0	0	0	0	0	0	0	0	0
26	0	0	0	0	1	1	1	157	97		84	36.2	0	0	0	0	0	0	0	0	0	0	0	0	15	1	1	24	0	1	0	0	100	36.1	0	0	0	1	0	0	0	0	0	0	0	0	0	0	1
15	0	0	0	0	0	0	0	139	78	78	20		0	0	0	0	0	0	0	0	0	0	0	0	10	1	1	25	0	1	0	0	87		0	0	0	1	0	0	0	0	0	0	0	0	0	0	0
26	0	0	0	0	0	1	0	152	79	64	20	37	0	0	0	0	0	0	0	0	0	0	0	0	8	1	1	25	0	1	0	0	72	37.1	0	0	0	1	0	0	0	0	0	0	0	0	0	0	1
11	0	0	0	0	0	0	0	111	75	98	17	36	0	0	0	0	0	0	0	0	0	0	0	0	14	1	1	22	0	1	0	0	94	35.6	0	0	0	1	0	0	0	0	0	0	0	0	0	0	0
10	0	0	0	0	0	0	0	112	78	71	20	36.2	0	0	0	0	0	0	0	0	0	0	0	0	10	1	1	25	0	1	0	0	62	36	0	0	0	1	0	0	0	0	0	0	0	0	0	0	0
28	0	0	0	0	0	0	1	110	67	66	20	34.8	0	0	0	0	0	0	0	0	0	0	0	0	40	1	1		0	3	0	0	59	36	0	0	0	0	0	0	0	0	0	0	0	0	0	0	0
37	0	0	0	0	0	0	0	137	85	80	20	36.5	0	0	0	0	0	0	0	0	0	0	0	0	15	1	1	25	0	1	0	0	88	36.5	0	0	0	0	0	0	0	0	0	0	0	0	1	0	0
23	0	0	0	0	0	1	0	116	52	100	19	32.5	0	0	0	0	0	0	0	0	0	0	0	0	29	1	1	25	0	1	0	0	100	35.9	0	0	0	1	1	0	0	0	0	0	0	0	0	0	0
10	0	0	0	0	0	0	0	100	49	99	22		0	0	0	0	0	0	0	0	0	0	0	0	15	1		25		1	0	0	88		0	0	0	1	0	0	0	0	0	0	0	0	0	0	0
16	0	0	0	0	0	0	0	141	57	91	21	36.3	0	0	0	0	0	0	0	0	0	0	0	0	10	1	1	25	0	1	0	0	89	36.2	0	0	0	0	0	0	0	0	0	0	0	0	0	0	0
13	0	0	0	0	0	0	0	78	62	76	20	36	0	0	0	0	0	0	0	0	0	0	0	0	10	1	1	25	0	1	0	0	75	35	0	0	0	1	0	0	0	0	0	0	0	0	0	0	0
15	0	0	0	0	0	0	0	87	41	101	18	36	0	0	0	0	0	0	0	0	0	0	0	0	15	1	1	25	0	1	0	0	100	37	0	0	0	0	0	0	0	0	0	0	0	0	0	0	0
20	0	0	0	0	0	0	0	147	75	82	24	36.2	0	0	0	0	0	0	0	0	0	0	0	0	15	1	1	25	0	1	0	0	61	36	0	0	0	0	0	0	0	0	0	0	0	0	0	0	0
25	0	0	0	0	0	1	1	134	62	81	18	35.5	0	0	0	0	0	0	0	0	0	0	0	0	6	1	1	28	0	1	0	0	90	36.1	0	0	0	0	0	0	0	0	0	0	0	0	0	0	0
18	0	0	0	0	0	0	0			90	20	37	0	0	0	0	0	0	0	0	0	0	0	0	15	1	1	25	0	1	0	0			0	0	0	0	0	0	0	0	0	0	0	0	0	0	0
42	1	0	0	0	0	0	0	140	101	92	20	36.1	0	0	0	0	0	0	0	0	0	0	0	0	15	1	1	25	0	1	0	0			0	0	0	0	0	0	0	0	0	0	0	0	0	0	0
12	0	0	0	0	0	0	0	100	67	75	20		0	0	0	0	0	0	0	0	0	0	0	0	11	1	1	25	0	1	0	0	77		0	0	0	1	0	0	0	0	0	0	0	0	0	0	0
12	0	0	0	0	0	0	0	88	[48	77	20	33.5	0	0	0	0	0	0	0	0	0	0	0	0	10	1	1	25	0	1	0	0	96	36	0	0	0	0	0	0	0	0	0	0	0	0	0	0	0
33	0	0	0	0	0	0	0	130	78	73	20	36	0	0	0	0	0	0	0	0	0	0	0	0	14	1	1	25	0	1	0	0	67	36	0	0	0	0	0	0	0	0	0	0	0	0	0	0	0
15	0	0	0	0	1	0	0	137	84	100	19	36.2	0	0	0	0	0	0	0	0	0	0	0	0	13	1	1	21	0	1	0	0	65	36	0	0	0	0	0	0	0	0	0	0	0	0	0	0	0
24	0	0	0	0	0	0	0	110	90	70	20	36.5	0	0	0	0	0	0	0	0	0	0	0	0	30	1	1	26	0	1	0	0	60	37	0	0	0	0	0	0	0	0	0	0	0	0	0	0	0
31	0	0	0	0	0	1	0	125	84	62	20	35.2	0	0	0	0	0	0	0	0	0	0	0	0		1	1	27	0	1	0	0	77	37	0	0	0	0	0	0	0	0	0	0	0	0	0	0	0
11	0	0	0	0	0	0	0	120	60	76	20	35.2	0	0	0	0	0	0	0	0	0	0	0	0	14	1	1	25	0	1	0	0	64		0	0	0	0	0	0	0	0	0	0	0	0	0	0	0
14	0	0	0	0	0	0	0	108	60	62	20		0	0	0	0	0	0	0	0	0	0	0	0	15	1	1	25	0	1	0	0	88	36	0	0	0	1	0	0	0	0	0	0	0	0	0	0	0
17	0	0	0	0	0	0	0	159	70	80	18	33.2	0	0	0	0	0	0	0	0	0	0	0	0	15	1	1	25	0	1	0	0	62	35.6	0	0	0	1	0	0	0	0	0	0	0	0	0	0	0
12	0	0	0	0	0	0	0			69	20	36	0	0	0	0	0	0	0	0	0	0	0	0	10	1	1	25	0	2	0	0	74	36	0	0	0	0	0	0	0	0	0	0	0	0	0	0	0
30	0	0	0	0	0	1	0	144	66	64	20		0	0	0	0	0	0	0	0	0	0	0	0	15	1	1	30	0	1	0	0	54	37	0	0	0	1	0	0	0	0	0	0	0	0	0	0	0
11	0	0	0	0	0	0	0			79	20	36	0	0	0	0	0	0	0	0	0	0	0	0	15	1	1	25	0	2	0	0		35.5	0	0	0	0	0	0	0	0	0	0	0	0	0	0	0
26	0	0	0	0	0	0	0	141	90	55	18	35.8	0	0	0	0	0	0	0	0	0	0	0	0	15	1	1	25	0	2	0	0	64	36	0	0	0	0	0	0	0	0	0	0	0	0	0	0	0
15	0	0	0	0	0	0	0	110	80	70	17	36	0	0	0	0	0	0	0	0	0	0	0	0	15	1	1	25	0	1	0	0	72	37	0	0	0	0	0	0	0	0	0	0	0	0	0	0	0
13	0	0	0	0	0	0	0			79	22	30	0	0	0	0	0	0	0	0	0	0	0	0	15	1	1	25	0	2	0	0	79	36	0	0	0	0	0	0	0	0	0	0	0	0	0	0	0
12	0	0	0	0	0	0	0	116	70	65	21		0	0	0	0	0	0	0	0	0	0	0	0	11	1	1	25	0	1	0	0	65		0	0	0	1	0	0	0	0	0	0	0	0	0	0	0
35	0	0	0	0	0	0	0	120	60	80	18	36.2	0	0	0	0	0	0	0	0	0	0	0	0	18	1	1	25	0	1	0	0			0	0	0	0	0	0	0	0	0	0	1	0	0	0	0
13	0	0	0	0	0	0	0	112	73	136	19	35.9	0	0	0	0	0	0	0	0	0	0	0	0	15	1	1	20	0	1	0	0	134	35.8	0	0	0	0	0	0	0	0	0	0	0	0	0	0	0
11	0	0	0	0	0	0	0	112	68	62	22	35.8	0	0	0	0	0	0	0	0	0	0	0	0	30	0	0	25	1	1	0	0	88	35.9	0	0	0	0	0	0	0	0	0	0	0	0	0	0	0
22	0	0	0	0	0	1	0	99	64	74	20	37	0	0	0	0	0	0	0	0	0	0	0	0	12	1	1	30	0	1	0	0	77		0	0	0	1	0	0	0	0	0	0	0	0	0	0	0
12	0	0	0	0	0	0	0	127	71	83	24	36.5	0	0	0	0	0	0	0	0	0	0	0	0	28	1	1	25	0	1	0	0	82	36.1	0	0	0	0	0	0	0	0	0	0	0	0	0	0	0
22	0	0	0	0	0	0	0	124	59	92	21	36	0	0	0	0	0	0	0	0	0	0	0	0	17	1	1	25	0	1	0	0		36	0	0	0	0	0	0	0	0	0	0	0	0	0	0	0
12	0	0	0	0	0	0	0			74	22	30	0	0	0	0	0	0	0	1	0	0	0	0	13	1	1	25	0	2	0	0	79	36	0	0	0	0	0	0	0	0	0	0	0	0	0	0	0
26	0	0	0	0	1	1	0	123	66	53	17		0	0	0	0	0	0	0	0	0	0	0	0	15	0	0	25	1	1	0	0	77	36	0	0	0	1	0	0	0	0	0	0	0	0	0	0	0
10	0	0	0	0	0	0	0	102	68	88	23		0	0	0	0	0	0	0	0	0	0	0	0	15	1	1	25	0	1	0	0	84	36.5	0	0	0	0	0	0	0	0	0	0	0	0	0	0	0
12	0	0	0	0	0	0	0	135	60	75	20	32.2	0	0	0	0	0	0	0	0	0	0	0	0	15	1	1	25		1	0	0	67	35	0	0	0	0	0	0	0	0	0	0	0	0	0	0	0
19	0	0	0	0	0	0	0	131	73	76	20	37	0	0	0	0	0	0	0	0	0	0	0	0	18	1	1	25	0	1	0	0	80	36	0	0	0	0	0	0	0	0	0	0	0	0	0	0	0
15	0	0	0	0	0	0	0	129	77	78	20	34.3	0	0	0	0	0	0	0	0	0	0	0	0	15	1		25	0	1	0	0	71	35.2	0	0	0	0	0	0	0	0	0	0	0	0	0	0	0
10	0	0	0	0	0	0	0	104	52	94	22		0	0	0	0	0	0	0	0	0	0	0	0	15	1	1	21	0	1	0	0	59		0	0	0	1	0	0	0	0	0	0	1	0	1	0	0
11	0	0	1	0	0	0	0	122	80	85			0	0	0	0	0	0	0	0	0	0	0	0	15	1	1	25	0	1	0	0	77		0	0	0	1	0	0	0	0	0	0	0	0	0	0	0
25	0	0	1	0	1	0	1	120	68	78	20	36	0	0	0	0	0	0	0	0	0	0	0	0	12	1	1	25	0	1	0	0	79	37	0	0	0	0	0	0	0	0	0	0	0	0	0	0	0
29	0	0	0	0	0	0	0	158	83	73	20	36.5	0	0	0	0	0	0	0	0	0	0	0	0	20	1	1	25	0	1	0	0	79	36	0	0	0	0	0	0	0	0	0	0	0	0	0	0	0
10	0	0	0	0	0	0	0	66	43	85	22		0	0	0	0	0	0	0	0	0	0	0	0	14	1	1	25	0	1	0	0	102		0	0	0	0	0	0	0	0	0	0	0	0	0	0	0
25	0	0	0	0	1	0	0	103	81	74	18		0	0	0	0	0	0	0	0	0	0	0	0	12	1	1	26	0	1	0	0	77	32	0	0	0	0	0	0	0	0	0	0	1	0	0	0	0
36	0	0	0	0	0	0	0	177	111	74	20	36.1	0	0	0	0	0	0	0	0	0	0	0	0	15	1	1	25	0	1	0	0	84	34	0	0	0	0	0	0	0	0	0	0	0	0	0	0	0
23	0	0	0	0	0	1	0	130	80	58	14	36.7	0	0	0	0	0	0	0	0	0	0	0	0	25	1	1	25	0	1	0	0	60	35.7	0	0	0	0	0	0	0	0	0	0	0	0	0	0	0
10	0	0	0	0	0	0	0					36	0	0	0	0	0	0	0	0	0	0	0	0	15	1	1	25	0	2	0	0			0	0	0	0	0	0	0	0	0	0	0	0	0	0	0
20	0	0	0	0	0	0	0	117	91	74	18	36.5	0	0	0	0	0	0	0	0	0	0	0	0		1	1	25	0	1	0	0	82	36.2	0	0	0	1	0	0	0	0	0	0	0	0	0	0	0
11	0	0	0	0	0	0	0	98	47	108	24	36.6	0	0	0	0	0	0	0	0	0	0	0	0	10	0	0	25	1	1	0	0	77	36.3	0	0	0	0	0	0	0	0	0	0	0	0	0	0	0
10	0	0	0	0	0	0	0	108	51	80	17		0	0	0	0	0	0	0	0	0	0	0	0	15	1	1	25	0	1	0	0	79		0	0	0	0	0	0	0	0	0	0	0	0	0	0	0
50	0	0	0	0	0	0	0	120	70	68	20	36	0	0	0	0	0	0	0	0	0	0	0	0	10	1	1	30	0	1	0	0	62	36	0	0	0	0	0	0	0	0	0	0	0	0	0	0	0
31	0	0	0	0	0	1	0	137	90	67	20		0	0	0	0	0	0	0	0	0	0	0	0	13	1		25	0	1	0	0	64		0	0	0	1	0	0	0	0	0	0	0	0	0	0	0
22	0	0	0	0	1	1	1	141	84	79	20	36.5	0	0	0	0	0	0	0	0	0	0	0	0	14	1	1	25	0	1	0	0	76	36.5	0	0	0	1	0	0	0	0	0	0	0	0	0	0	0
13	0	0	0	0	0	0	0	105	62	56	20	36.1	0	0	0	0	0	0	0	0	0	0	0	0	15	0	0	20	1	1	0	0		36	0	0	0	0	0	0	0	0	0	0	0	0	0	0	0
37	0	0	0	0	0	0	0	120	68	62	18	35.5	0	0	0	0	0	0	0	0	0	0	0	0	20	1	1	25	0	1	0	0	64	35.3	0	0	0	0	0	0	0	0	0	0	0	0	0	0	0
10	0	0	0	0	0	0	0			74	18	35	0	0	0	0	0	0	0	0	0	0	0	0	16	1	1	25	0	2	0	0	94	36	0	0	0	1	0	0	0	0	0	0	0	0	0	0	0
18	0	0	0	0	0	0	0	126	75	90	18	36.2	0	0	0	0	0	0	0	0	0	0	0	0	17	1	1	25	0	1	0	0	81	35.9	0	0	0	0	0	0	0	0	0	0	0	0	0	0	0
11	0	0	0	0	0	0	0					35.1	0	0	0	0	0	0	0	0	0	0	0	0	5	1	1	22	0	1	0	0		35.7	0	0	0	0	0	0	0	0	0	0	0	0	0	0	0
11	0	0	0	0	0	0	0	108	54	86	21	34.9	0	0	0	0	0	0	0	0	0	0	0	0	15	1	1	25	0	1	0	0	82	35.1	0	0	0	1	0	0	0	0	0	0	0	0	0	0	0
12	0	0	0	0	0	0	0	73	43	73	19	36	0	0	0	0	0	0	0	0	0	0	0	0	15	1	1	25	0	2	0	0	70	36	0	0	0	0	0	0	0	0	0	0	0	0	0	0	0
11	0	0	0	0	0	0	0			70	22	30	0	0	0	0	0	0	0	0	0	0	0	0	14	1	1	29	0	2	0	0	68	36	0	0	0	0	0	0	0	0	0	0	0	0	0	0	0
12	0	0	0	0	0	0	0	110	62	82	18		0	0	0	0	0	0	0	0	0	0	0	0	15	0	0	25	1	1	0	0	70	36.4	0	0	0	0	0	0	0	0	0	0	0	0	0	0	0
27	0	0	0	0	0	1	0	135	71	79	18		0	0	0	0	0	0	0	0	0	0	0	0	11	1	1	25	0	1	0	0	80		0	0	0	0	0	0	0	0	0	0	0	0	0	0	0
11	0	0	0	0	0	0	0	100	62	70	20	36,5	0	0	0	0	0	0	0	0	0	0	0	0	15	1	1	25	0	2	0	0	70	37	0	0	0	1	0	0	0	0	0	1	0	0	0	0	0
18	0	0	0	0	0	0	0	142	62	92	19	35.7	0	0	0	0	0	0	0	0	0	0	0	0	15	1	1	25	0		0	0	99	36	0	0	0	1	0	0	0	0	0	0	0	0	0	0	0
12	0	0	0	0	0	0	0	139	54	69	21		0	0	0	0	0	0	0	0	0	0	0	0	15	1	1	25	0	1	0	0	83		0	0	0	0	0	0	0	0	0	0	0	0	0	0	0
15	0	0	0	0	0	0	0	100	60	72	19	63.5	0	0	0	0	0	0	0	0	0	0	0	0	15	1	1	25	0	2	0	0	70	36.5	0	0	0	0	0	0	0	0	0	0	0	0	0	0	0
24	0	0	1	0	0	0	0	145	90	100	20	36	0	0	0	0	0	0	0	0	0	0	0	0	15	1		25	0	1	0	0	70	37	0	0	0	1	0	0	0	0	0	0	0	0	0	0	0
23	0	0	0	0	0	0	0	116	65	69	17	36.1	0	0	0	0	0	0	0	0	0	0	0	0	10	1	1	25	0	1	0	0	69	35	0	0	0	0	0	0	0	0	0	0	0	0	0	0	0
11	0	0	0	0	0	0	0	120	77	83	22		0	0	0	0	0	0	0	0	0	0	0	0	10	1	1	25	0	1	0	0	82		0	0	0	0	0	0	0	0	0	0	0	0	0	0	0
34	0	0	0	0	0	0	0	110	76	100	24	36	0	0	0	0	0	0	0	0	0	0	0	0	15	1	1	26	0	1	0	0	94	36	0	0	0	0	0	0	0	0	0	0	0	0	0	0	0
22	0	0	0	0	0	0	0	115	73	54	22	35	0	0	0	0	0	0	0	0	0	0	0	0	20	1	1	25	0	1	0	0	52	36.2	0	0	0	0	0	0	0	0	0	0	0	0	0	0	0
22	0	0	0	0	0	0	0	126	66	69	20	35.5	0	0	0	0	0	0	0	0	1	0	0	0	20	1		25	0	1	0	0	75	35	0	0	0	1	0	0	0	0	0	0	0	0	0	0	0
16	0	0	0	0	0	0	0	118	76	78	20		0	0	0	0	0	0	0	0	0	0	0	0	14	1	1	21	0	1	0	0	96		0	0	0	1	0	0	0	0	0	0	0	0	0	0	0
13	0	0	0	0	0	0	0			77	22	36	0	0	0	0	0	0	0	0	0	0	0	0	14	1	1	22	0	2	0	0	72	36	0	0	0	0	0	0	0	0	0	0	0	0	0	0	0
14	0	0	0	0	0	0	0	127	70	61	20		0	0	0	0	0	0	0	0	0	0	0	0	12	1	1	25	0	1	0	0	62		0	0	0	1	0	0	0	0	0	0	0	0	0	0	0
10	0	0	0	0	0	0	0	134	60	48	18	34.2	0	0	0	0	0	0	0	0	0	0	0	0	15	1	1	25	0	1	0	0	66	36.9	0	0	0	0	0	0	0	0	0	0	0	0	3	2	0
31	0	0	0	0	0	1	0	130	78	63	19	36.3	0	0	0	0	0	0	0	0	0	0	0	0	15	1		25	0	1	0	0	54	36	0	0	0	0	0	0	0	0	0	0	0	0	0	0	0
37	0	0	0	0	0	0	0	156	92	107	24	36.1	0	0	0	0	0	0	0	0	0	0	0	0	15	1	1	25	0	1	0	0	95	36	0	0	0	1	0	0	0	0	0	0	0	0	0	0	0
23	0	0	0	0	0	0	0	117	93	110	28	36	0	0	0	0	0	0	0	0	0	0	0	0	12	0	0	25	1	1	0	0	108	36	0	0	0	0	0	0	0	0	0	0	0	0	0	0	0
21	0	0	0	0	0	0	0	139	87	71	19	36.4	0	0	0	0	0	0	0	0	0	0	0	0	13	1	1	25	0	1	0	0	64	36.2	0	0	0	1	0	1	0	0	0	0	1	0	0	0	0
12	0	0	0	0	0	0	0					37	0	0	0	0	0	0	0	0	0	0	0	0	18	1	1	25	0	2	0	0		36.1	0	0	0	0	0	0	0	0	0	0	0	0	0	0	0
17	0	0	0	0	0	0	0	160	77	104	20	36.1	0	0	0	0	0	0	0	0	0	0	0	0	14	1	1	22	0	1	0	0	89	36.5	0	0	0	1	0	0	0	0	0	0	1	1	0	0	1
12	0	0	0	0	0	0	0	106	68	84	20	35.1	0	0	0	0	0	0	0	0	0	0	0	0	15	1	1	25	0	1	0	0	76	35.4	0	0	0	0	0	0	0	0	0	0	0	0	0	0	0
12	0	0	0	0	0	0	0			74	22	36	0	0	0	0	0	0	0	0	0	0	0	0	15	1	1	25	0	2	0	0	74	36	0	0	0	0	0	0	0	0	0	0	0	0	0	0	0
19	0	0	0	0	0	0	0	148	74	61	18		0	0	0	0	0	0	0	0	0	0	0	0	15	1	1	25	0	1	0	0	68		0	0	0	1	0	0	0	0	0	0	0	0	0	0	0
11	0	0	0	0	0	0	0	115	82	92	18	36	0	0	0	0	0	0	0	0	0	0	0	0	10	1	1	25	0	1	0	0	78	35.4	0	0	0	0	0	0	0	0	0	0	0	0	0	0	0
34	0	0	0	0	0	0	0	148	91	107	18	35.9	0	0	0	0	0	0	0	0	0	0	0	0	15	1	1	26	0	1	0	0	80	36.2	0	0	0	0	0	0	0	0	0	0	0	0	0	0	0
16	0	0	1	0	0	0	0	98	57	89	17	35.1	0	0	0	0	0	0	0	0	0	0	0	0	17	1	1	25	0	1	0	0	74		0	0	0	1	0	0	0	0	0	0	0	0	0	0	0
13	0	0	0	0	0	0	0	114	54	82	22		0	0	0	0	0	0	0	0	0	0	0	0	12	1	1	25	0	1	0	0	91		0	0	0	0	0	0	0	0	0	0	0	0	0	0	0
15	0	0	0	0	0	0	0	119	58	57	19	33.2	0	0	0	0	0	0	0	0	0	0	0	0	13	1	1	25	0	1	0	0	55	36	0	0	0	0	0	0	0	0	0	0	0	0	0	0	0
10	0	0	0	0	0	0	0	88	47	55	21	32	0	0	0	0	0	0	0	0	0	0	0	0	10	1	1	25	0	1	0	0	72	32.4	0	0	0	0	0	0	0	0	0	0	0	0	0	0	0
24	0	0	0	0	0	0	0	131	53	70	19	36.4	0	0	0	0	0	0	0	0	0	0	0	0	16	1	1	25	0	1	0	0	70	34	0	0	0	1	0	0	0	0	0	0	0	0	0	0	0
16	0	0	0	0		0	0	141	80	97	20	36	0	0	0	0	0	0	1	0	0	0	0	0	10	1	1	25	0	1	0	0	98	36	0	0	0	0	0	0	0	0	0	0	0	0	1	0	0
14	0	0	0	0	0	0	0	126	49	66	20	35.5	0	0	0	0	0	0	0	0	0	0	0	0	8	1	1	25	0	1	0	0	77	36	0	0	0	1	0	0	0	0	0	0	0	0	0	0	0
19	0	0	0	0	0	0	0	133	81	91			0	0	0	0	0	0	0	0	0	0	0	0	19	1	1	25	0	1	0	0	86	36	0	0	0	1	0	0	0	0	0	0	0	0	0	0	0
10	0	0	0	0	0	0	0					35.3	0	0	0	0	0	0	0	0	0	0	0	0	12	1	1	26	0	1	0	0		36.1	0	0	0	0	0	0	0	0	0	0	0	0	0	0	0
15	0	0	0	0	0	0	0	174	84	93	20		0	0	0	0	0	0	0	0	0	0	0	0	15	1	1	25	0	1	0	0	92		0	0	0	1	0	0	0	0	0	0	0	0	0	0	0
17	0	0	1	0	0	0	0	120	74	82	22	35	0	0	0	0	0	0	0	0	0	0	0	0	14	1	1	26	0	1	0	0	70	36	0	0	0	1	0	0	0	0	0	0	0	0	0	0	0
13	0	0	0	0	0	0	0	105	42	78	21	35.5	0	0	0	0	0	0	0	0	0	0	0	0	15	0	1	25	0	1	0	0	82	35.7	0	0	0	0	0	0	0	0	0	0	0	0	0	0	0
12	0	0	0	0	0	0	0	126	60	78	22	36.6	0	0	0	0	0	0	0	0	0	0	0	0	18	1	1	25	0	1	0	0	67	36	0	0	0	0	0	0	0	0	0	0	0	0	0	0	0
21	0	0	0	0	0	0	1	129	56	73	20	35.6	0	0	0	0	0	0	0	0	0	0	0	0	15	1	1	25	0	1	0	0	71	35.4	0	0	0	0	0	0	0	0	0	0	0	0	0	0	0
13	0	0	0	0	0	0	0	103	58	67	20	34.9	0	0	0	0	0	0	0	0	0	0	0	0	15	1	1	25	0	1	0	0	89	35	0	0	0	0	0	0	0	0	0	0	0	0	0	0	0
21	0	0	0	0	0	0	0	129	73	67	19	36.5	0	0	0	0	0	0	0	0	0	0	0	0	17	1	1	25	0	1	0	0	61	37	0	0	0	1	0	0	0	0	0	0	0	0	0	0	0
17	0	0	0	0	0	0	0	130	60	59	20		0	0	0	0	0	0	0	0	0	0	0	0	15	1	1	25	0	1	0	0	62		0	0	0	0	0	0	0	0	0	0	0	0	0	0	0
12	0	0	0	0	0	0	0	137	73	86	20	36	0	0	0	0	0	0	0	0	0	0	0	0	15	1	1	25	0	1	0	0	64	36	0	0	0	0	0	0	0	0	0	0	0	0	0	0	0
10	0	0	0	0	0	0	0	112	61	77	22	32.7	0	0	0	0	0	0	0	0	0	0	0	0	12	1	1	25	0	1	0	0	36	35.5	0	0	0	0	0	0	0	0	0	0	0	0	0	0	0
15	0	0	0	0	0	0	0					35.7	0	0	0	0	0	0	0	0	0	0	0	0	15	1	1	25	0	2	0	0		36	0	0	0	0	0	0	0	0	0	0	0	0	0	0	0
36	0	0	0	0	0	0	0	144	91	78	20		0	0	0	0	0	0	0	0	0	0	0	0	15	1		25	0	1	0	0	74		0	0	0	1	0	0	0	0	0	0	0	0	0	0	0
21	0	0	0	0		0	0	144	78	76	19	35.2	0	0	0	0	0	0	0	0	0	0	0	0	15	1	0	25	0	1	0	0	86	35	0	0	0	0	0	0	0	0	0	0	0	0	1	0	0
12	0	0	0	0	0	0	0	112	70	81	21	35.8	0	0	0	0	0	0	0	0	0	0	0	0	14	1	1	25	0	1	0	0	89	36	0	0	0	0	0	0	0	0	0	0	0	0	0	0	0
17	0	0	0	0	0	1	0	155	74	72	19	36.3	0	0	0	0	0	0	0	0	0	0	0	0	10	1		25		1	0	0	65	36	0	0	0	0	0	0	0	0	0	0	0	0	0	0	0
17	0	0	0	0	0	0	0	131	92	80	20	36	0	0	0	0	0	0	0	0	0	0	0	0	12	1	1	25	0	1	0	0	70		0	0	0	1	0	0	0	0	0	0	0	0	0	0	0
14	0	0	0	0	1	0	0	111	62	80	20	32.9	0	0	0	0	0	0	0	0	0	0	0	0	10	1	1	28	0	1	0	0	84	36	0	0	0	1	0	0	0	0	0	0	0	0	0	0	0
17	0	0	0	0	0	0	0	129	95	107	20	37	0	0	0	0	0	0	0	0	0	0	0	0	20	1	1	25	0	1	0	0	88	36.5	0	0	0	1	0	0	0	0	0	0	0	0	0	0	0
10	0	0	0	0	0	0	0	100	49	99	22		0	0	0	0	0	0	0	0	0	0	0	0	15	1		25		1	0	0	88		0	0	0	1	0	0	0	0	0	0	0	0	0	0	0
20	0	0	0	0	0	0	0	130	58	81	20	35.3	0	0	0	0	0	0	0	0	0	0	0	0	30	1	1	25	0	1	0	0	76	35.3	0	0	0	0	0	0	0	0	0	0	0	0	0	0	0
24	0	0	0	0	0	1	1	150	85	73	20	34.2	0	0	0	0	0	0	0	0	0	0	0	0	25	1	1	26	0	1	0	0	88	36.3	0	0	0	0	0	0	0	0	0	0	0	0	0	0	0
22	0	0	0	0	0	1	0	128	69	62	18	35.2	0	0	0	0	0	0	0	0	0	0	0	0	15	1	1	25	0	1	0	0	58	35.3	0	0	0	0	0	0	0	0	0	0	0	0	0	0	0
20	0	0	0	0	0	0	0	142	80	98	19	36.5	0	0	0	0	0	0	0	0	0	0	0	0	15	1	1	25	0	1	0	0	98	36.4	0	0	0	0	0	0	0	0	0	0	0	0	0	0	0
39	0	0	1	0	1	0	0	120	80	61	18	35.6	0	0	0	0	0	0	0	0	0	0	0	0	17	1	1	25	0	1	0	0	58	36.4	0	0	0	1	0	0	0	0	0	0	0	0	0	0	0
11	0	0	0	0	0	0	1	92	52	71	21		0	0	0	0	0	0	0	0	0	0	0	0	15	1	1	25	0	1	0	0	75		0	0	0	0	0	0	0	0	0	0	0	0	0	0	0
10	0	0	1	0	0	0	0	94	70	123	22		0	0	0	0	0	0	0	0	0	0	0	0	15	1	1	21	0	1	0	0	92		0	0	0	0	0	0	0	0	0	0	0	0	0	0	0
10	0	0	0	0	0	0	0	120	60	70	20	35.5	0	0	0	0	0	0	0	0	0	0	0	0	10	1	1	25	0	1	0	0	100	36	0	0	0	0	0	0	0	0	0	0	0	0	0	0	0
18	0	0	0	0	0	0	0	140	69	92	20		0	0	0	0	0	0	0	0	0	0	0	0	15	1	1	25	0	1	0	0	88	36	0	0	0	1	0	0	0	1	0	0	0	0	0	0	0
31	0	0	0	0	0	0	0	157	93	123	24	36	0	0	0	0	0	0	0	0	0	0	0	0	16	0	0	25	1	1	0	0	104	36	0	0	0	1	0	0	0	0	0	0	0	0	0	0	0
14	0	0	0	0	0	0	0	142	63	74	20	35.4	0	0	0	0	0	0	0	0	0	0	0	0	14	1	1	21	0	1	0	0	63	35.3	0	0	0	0	0	1	0	0	0	0	0	0	0	0	0
15	0	0	0	0	0	0	0	118	73	86	20		0	0	0	0	0	0	0	0	0	0	0	0	12	1	1	25	0	1	0	0	78		0	0	0	1	0	0	0	0	0	0	0	0	0	0	0
10	0	0	0	0	0	0	0	106	50	67	18	36.4	0	0	0	0	0	0	0	0	0	0	0	0	30	1	1	25	0	2	0	0	78	36.6	0	0	0	0	0	0	0	0	0	0	0	0	0	0	0
28	0	0	0	0	0	1	0	140	82	68	19	36	0	0	0	0	0	0	0	0	0	0	0	0	14	1	1	25	0	1	0	0	71	36	0	0	0	0	0	0	0	0	0	0	0	0	0	0	0
11	0	0	0	0	0	0	0	120	65	78	24	36.5	0	0	0	0	0	0	0	0	0	0	0	0	10	0	0	20	1	1	0	0			0	0	0	0	0	0	0	0	0	0	0	0	0	0	0
10	0	0	0	0	0	0	0	109	80	75	20		0	0	0	0	0	0	0	0	0	0	0	0	16	1	1	25	0	1	0	0	90		0	0	0	0	0	0	0	0	0	0	0	0	0	0	0
15	0	0	0	0	0	0	0	159	83	77	20		0	0	0	0	0	0	0	0	0	0	0	0	10	1	1	25	0	1	0	0	73		0	0	0	0	0	0	0	0	0	0	0	0	0	0	0
13	0	0	0	0	0	0	0	116	72	83	18	36.4	0	0	0	0	0	0	0	0	0	0	0	0	4	1	1	25	0	2	0	0	88	36.2	0	0	0	0	0	0	0	0	0	0	0	0	0	0	0
12	0	0	0	0	0	0	0	115	66	72	20	36.7	0	0	0	0	0	0	0	0	0	0	0	0	18	1	1	30	0	1	0	0	61	36.5	0	0	0	0	0	0	0	0	0	0	0	0	0	0	0
21	0	0	0	0	0	0	0	141	75	69	18	35.7	0	0	0	0	0	0	0	0	0	0	0	0	15	1	1	25	0	2	0	0	96	34.9	0	0	0	0	0	0	0	0	0	0	0	0	0	0	0
21	0	0	0	0	0	1	1	119	62	76	18	32.4	0	0	0	0	0	0	0	0	0	0	0	0	20	1	1	25	0	1	0	0	66	38.2	0	0	0	0	0	0	0	0	0	0	0	0	0	0	0
33	0	0	0	0	0	1	0	120	80	74	19	37	0	0	0	0	0	0	0	0	0	0	0	0	15	1	1	25	0	1	0	0	84	35.2	0	0	0	0	0	0	0	0	0	0	0	0	0	0	0
11	0	0	0	0	0	0	0	127	70	82	21	33.5	0	0	0	0	0	0	0	0	0	0	0	0	18	1	1	25	0	1	0	0	90	34	0	0	0	0	0	0	0	0	0	0	0	0	0	0	0
24	0	0	1	0	0	0	0	118	57	73	19		0	0	0	0	0	0	0	0	0	0	0	0	11	1	1	25	0	1	0	0	70		0	0	0	0	0	0	0	0	0	0	0	0	0	0	0
13	0	0	0	0	0	0	0	103	68	91	20	35.7	0	0	0	0	0	0	0	0	0	0	0	0	15	1	1	25	0	1	0	0	79	36	0	0	0	0	0	0	0	0	0	0	0	0	0	0	0
11	0	0	0	0	0	0	0	163	75	90	20		0	0	0	0	0	0	0	0	0	0	0	0	14	1	1	21	0	1	0	0	83	35.5	0	0	0	0	0	0	0	0	0	0	0	0	0	0	0
15	0	0	0	0	0	0	0	120	80	71	22	35.6	0	0	0	0	0	0	0	0	0	0	0	0	13	1	1	21	0	1	0	0	79	36	0	0	0	1	0	0	0	0	0	0	0	0	0	0	0
15	0	0	0	0	0	0	0	110	90	72	20	37	0	0	0	0	0	0	0	0	0	0	0	0	15	1	1	20	0	2	0	0	72	37	0	0	0	0	0	0	0	0	0	0	0	0	0	0	0
36	0	0	0	0	0	0	0	129	59	80	17	36.4	0	0	0	0	0	0	0	0	0	0	0	0	15	1	1	25	0	1	0	0	79	35	0	0	0	0	0	0	0	0	0	0	0	0	0	0	0
22	0	0	0	0	0	0	0	140	70	80	22	36.2	0	0	0	0	0	0	0	0	0	0	0	0	15	1	1	25	0	1	0	0	89	36.1	0	0	0	0	0	0	0	0	0	0	0	0	0	0	0
10	0	0	0	0	0	0	0	119	69	99	22	35.7	0	0	0	0	0	0	0	0	0	0	0	0	15	1	1	25	0	1	0	0	102	35.2	0	0	0	1	0	0	0	0	0	0	0	0	0	0	0
10	0	0	0	0	0	0	0	132	74	93	21	35.1	0	0	0	0	0	0	0	0	0	0	0	0	15	1	1	25	0	1	0	0	72	35.3	0	0	0	0	0	0	0	0	0	0	0	0	0	0	0
26	0	0	0	0	0	1	0	158	78	87	19		0	0	0	0	0	0	0	0	0	0	0	0	15	1	1	25	0	1	0	0	82		0	0	0	0	0	0	0	0	0	0	0	0	0	0	0
15	0	0	0	0	0	0	0	116	42	95	20		0	0	0	0	0	0	0	0	0	0	0	0	15	1	1	25	0	1	0	0	85		0	0	0	0	0	0	0	0	0	0	0	0	0	0	0
31	0	0	0	0	0	0	1	133	80	81	21	35.9	0	0	0	0	0	0	0	0	0	0	0	0	15	1	1	25	0	1	0	0	98	36.2	0	0	0	0	0	0	0	0	0	0	0	0	0	0	0
16	0	0	0	0	0	1	1	114	72	80	20		0	0	0	0	0	0	0	0	0	0	0	0	17	1	1	25	0	1	0	0	78		0	0	0	0	0	0	0	0	0	0	0	0	0	0	0
10	0	0	0	0	0	0	0	110	69	68	16	36	0	0	0	0	0	0	0	0	0	0	0	0	15	1	1	20	0	2	0	0	78		0	0	0	1	0	0	0	0	0	0	0	0	0	0	0
14	0	0	0	0	0	0	0	105	60	70	20	36.9	0	0	0	0	0	0	0	0	0	0	0	0	15	1	1	25	0	1	0	0			0	0	0	0	0	0	0	0	0	0	0	0	0	0	0
10	0	0	0	0	0	0	0	100	70	65	19	36	0	0	0	0	0	0	0	0	0	0	0	0	15	1	1	25	0	1	0	0	76	34.5	0	0	0	0	0	0	0	0	0	0	0	0	3	2	0
36	0	0	0	0	0	0	0	137	66	99	20	36.2	0	0	0	0	0	0	0	0	0	0	0	0	26	1	1	25	0	1	0	0	90	36.4	0	0	0	0	0	0	0	0	0	0	0	0	0	0	0
10	0	0	0	0	0	0	0	64	62	64	22	36	0	0	0	0	0	0	0	0	0	0	0	0	15	1	1	29	0	2	0	0	62	36	0	0	0	0	0	0	0	0	0	0	0	0	0	0	0
12	0	0	0	0	0	0	0	103	67	88	20	33	0	0	0	0	0	0	0	0	0	0	0	0	15	1	1	21	0	1	0	0	92	36	0	0	0	1	0	0	0	0	0	0	0	0	0	0	0
10	0	0	0	0	0	0	0	98	56	62	18	36.3	0	0	0	0	0	0	0	0	0	0	0	0	15	1	1	25	0	2	0	0	70	37	0	0	0	0	0	0	0	0	0	0	0	0	0	0	0
35	0	0	0	0	0	0	1	133	78	75	20		0	0	0	0	0	0	0	0	0	0	0	0	43	1	1	25	0	1	0	0	86	36	0	0	0	0	0	0	0	0	0	0	0	0	0	0	0
11	0	0	0	0	0	0	0	110	70	70	18	36	0	0	0	0	0	0	0	0	0	0	0	0	15	1	1	25	0	2	0	0	70	37	0	0	0	1	0	0	0	0	0	0	1	0	0	0	0
32	0	0	0	0	0	0	1	142	87	69	20	36	0	0	0	0	0	0	0	0	0	0	0	0	15	1	1	25	0	1	0	0	84	36	0	0	0	0	0	0	0	0	0	0	0	0	0	0	0
11	0	0	0	0	0	0	0	112	61	81	21		0	0	0	0	0	0	0	0	0	0	0	0	15	1	1	25	0	1	0	0	74		0	0	0	1	0	0	0	0	0	0	0	0	0	0	0
11	0	0	0	0	0	0	0	114	74	79	22	35.5	0	0	0	0	0	0	0	0	0	0	0	0	15	1		21	0	1	0	0	67	34	0	0	0	0	0	0	0	0	0	0	0	0	0	0	0
13	0	0	0	0	0	0	0					35.3	0	0	0	0	0	0	0	0	0	0	0	0	15	0	0	25	1	1	0	0			0	0	0	0	0	0	0	0	0	0	0	0	0	0	0
13	0	0	0	0	0	0	0	115	43	74	18	36.2	0	0	0	0	0	0	0	0	0	0	0	0	14	1	1	25	0	1	0	0	70	36.6	0	0	0	0	0	0	0	0	0	0	0	0	0	0	0
12	0	0	0	0	1	0	0	138	48	58	14		0	0	0	0	0	0	0	0	0	0	0	0	16	1	1	25	0	2	0	0	62		0	0	0	1	0	0	0	0	0	0	0	0	0	0	0
13	0	0	0	0	0	0	0	125	68	70	21		0	0	0	0	0	0	0	0	0	0	0	0	13	1		22	0	1	0	0	74		0	0	0	0	0	0	0	0	0	0	0	0	0	0	0
12	0	0	0	0	1	0	0	156	93	77	20	36.4	0	0	0	0	0	0	0	0	0	0	0	0	19	1	1	25	0	1	0	0	94	36.2	0	0	0	1	0	0	0	0	0	0	1	0	0	0	0
11	0	0	0	0	0	0	0	133	59	87	22	34.2	0	0	0	0	0	0	0	0	0	0	0	0	14	1	1	21	0	1	0	0	82	34.6	0	0	0	0	0	0	0	0	0	0	0	0	0	0	0
21	0	0	0	0	0	0	0	147	71	55	18	32.1	0	0	0	0	0	0	0	0	0	0	0	0	15	1	1	25	0	1	0	0	56	34.2	0	0	0	0	0	0	0	0	0	0	0	0	0	0	0
18	0	0	1	0	1	0	0	163	89	83	19	35.3	0	0	0	0	0	0	0	0	0	0	0	0	15	1	1	25	0	1	0	0	67	35.8	0	0	0	1	0	0	0	0	0	0	0	0	0	0	0
20	0	0	0	0	0	1	0	133	83	90	20	36.5	0	0	0	0	0	0	0	0	0	0	0	0	15	1	1	25	0	1	0	0	98	36.1	0	0	0	0	0	0	0	0	0	0	0	0	0	0	0
14	0	0	0	0	0	0	0	112	54	68	20	36	0	0	0	0	0	0	0	0	0	0	0	0	10	1	1	25	0	1	0	0	70	36	0	0	0	0	0	0	0	0	0	0	0	0	0	0	0
22	0	0	0	0	0	1	0	128	77	78	20	36.6	0	0	0	0	0	0	0	0	0	0	0	0	20	1	1	25	0	1	0	0	59	36.5	0	0	0	1	0	0	0	0	0	0	0	0	0	0	0
43	0	0	0	0	0	0	0	102	62	70	23	36.4	0	0	0	0	0	0	0	0	0	0	0	0	15	1	1	26	0	1	0	0	70	36.3	0	0	0	0	0	0	0	0	0	0	0	0	0	0	0
13	0	0	0	0	0	0	0	112	69	97	20	34.7	0	0	0	0	0	0	0	0	0	0	0	0	10	1	1	25	0	1	0	0	65	36	0	0	0	1	0	0	0	0	0	0	0	0	0	0	0
59	0	0	0	0	1	0	0	136	72	82	20	36.9	0	0	0	0	0	0	0	0	0	0	0	0	11	1	1	26	0	1	0	0	79	37	0	0	0	0	0	0	0	0	0	0	0	0	0	0	0
31	0	0	0	0	0	0	0	149	97	74	20	36	0	0	0	0	0	0	0	0	0	0	0	0	20	1	1	25	0	1	0	0	83	36.5	0	0	0	1	0	0	0	0	0	0	0	0	0	0	0
12	0	0	0	0	0	0	0	129	73	87	20	36	0	0	0	0	0	0	0	0	0	0	0	0	10	1	1	25	0	2	0	0	85	36	0	0	0	0	0	0	0	0	0	0	0	0	0	0	0
12	0	0	0	0	0	0	0	100	72	70	19	37	0	0	0	0	0	0	0	0	0	0	0	0	15	1	1	25	0	2	0	0	72	36.5	0	0	0	0	0	0	0	0	0	0	0	0	0	0	0
15	0	0	0	0	0	0	0	128	55	64	20	35.6	0	0	0	0	0	0	0	0	0	0	0	0	14	1	1	22	0	1	0	0	69	35.8	0	0	0	0	0	0	0	0	0	1	1	0	0	0	0
15	0	0	0	0	0	1	0	146	122	66	18	33.4	0	0	0	0	0	0	0	0	0	0	0	0	15	1	1	25	0	1	0	0	77	37	0	0	0	0	0	0	0	0	0	0	0	0	0	0	0
11	0	0	0	0	0	0	0	110	70	65	18	36	0	0	0	0	0	0	0	0	0	0	0	0	15	1	1	25	0	2	0	0	65	36	0	0	0	0	0	0	0	0	0	0	0	0	0	0	0
11	0	0	0	1	0	0	0	130	66	100	20	36	0	0	0	0	0	0	0	0	0	0	0	0	15	1	1	25	0	2	0	0	70	36	0	0	0	0	0	0	0	0	0	0	0	0	0	0	0
37	0	0	0	0	0	0	0	128	78	64	20	36.5	0	0	0	0	0	0	0	0	0	0	0	0	15	1	1	25	0	1	0	0	55		0	0	0	0	0	0	0	0	0	0	0	0	0	0	0
13	0	0	0	0	0	0	0	100	70	68	19	36	0	0	0	0	0	0	0	0	0	0	0	0	15	1	1	20	0	2	0	0	70	36	0	0	0	0	0	0	0	0	0	0	0	0	0	0	0
14	0	0	0	0	0	0	0	127	70	61	20		0	0	0	0	0	0	0	0	0	0	0	0	12	1	1	25	0	1	0	0	62		0	0	0	1	0	0	0	0	0	0	0	0	0	0	0
18	0	0	0	0	0	0	0					37	0	0	0	0	0	0	0	0	0	0	0	0	15	1	1	25	0	1	0	0			0	0	0	0	0	0	0	0	0	0	0	0	0	0	0
33	0	0	0	0	0	0	0	127	64	71	18		0	0	0	0	0	0	0	0	0	0	0	0	13	1	1	25	0	1	0	0	69		0	0	0	1	0	0	0	0	0	0	1	0	0	0	0
31	0	0	0	0	0	0	0	121	70	79	20		0	0	0	0	0	0	0	0	0	0	0	0	15		1	25	0	1	0	0	70		0	0	0	1	0	0	0	0	0	0	0	0	0	0	0
11	0	0	0	0	0	0	0	143	80	102		35.4	0	0	0	0	0	0	0	0	0	0	0	0	13	1	1	22	0	1	0	0	83	36	0	0	0	0	0	0	0	0	0	0	0	0	0	0	0
10	0	0	0	0	0	0	0	118	64	100	22	34.6	0	0	0	0	0	0	0	0	0	0	0	0	15	1	1	21	0	1	0	0	90	35.2	0	0	0	0	0	0	0	0	0	0	0	0	0	0	0
11	0	0	1	0	0	0	0	85	43	22			0	0	0	0	0	0	0	0	0	0	0	0	15	1	1	25	0	1	0	0	78		0	0	0	1	0	0	0	0	0	0	0	0	0	0	0
20	0	0	0	0	0	1	0	123	52	57	20	36	0	0	0	0	0	0	0	0	0	0	0	0	15	1	1	25	0	1	0	0	60	37	0	0	0	1	0	0	0	0	0	0	0	0	0	0	0
35	0	0	0	0	0	0	0	130	80	72	20	36	0	0	0	0	0	0	0	0	0	0	0	0	15	1	1	27	0	1	0	0	70	36	0	0	0	1	0	0	0	0	0	0	0	0	0	0	0
42	0	0	0	0	0	1	0	116	64	87	17		0	0	0	0	0	0	0	0	0	0	0	0	15	1	1	25	0	1	0	0	70	37	0	0	0	0	0	0	0	0	0	0	0	0	0	0	0
10	0	0	0	0	0	0	0	102	69	72	18	36	0	0	0	0	0	0	0	0	0	0	0	0	15	1	1	25	0	1	0	0	87	36.7	0	0	0	0	0	0	0	0	0	0	0	0	3	2	0
17	0	0	0	0	0	0	0	146	89	117	20	37	0	0	0	0	0	0	0	0	0	0	0	0	15	1	1	25	0	1	0	0	87	36	0	0	0	1	0	0	0	0	0	0	0	0	0	0	0
25	0	0	0	0	0	0	1	134	65	74	20		0	0	0	0	0	0	0	0	0	0	0	0	45	1	1	25	0	1	0	0	73	36.5	0	0	0	0	0	0	0	0	0	0	1	0	0	0	0
15	0	0	0	0	0	0	0	125	75	92	20	34.6	0	0	0	0	0	0	0	0	0	0	0	0	15	1	1	25		1	0	0	112	36.2	0	0	0	1	0	0	0	0	0	0	0	0	0	0	0
10	0	0	0	0	0	0	0	115	60	76	18	36	0	0	0	0	0	0	0	0	0	0	0	0	16	1	1	25	0	2	0	0		35	0	0	0	0	0	0	0	0	0	0	0	0	0	0	0
27	0	0	0	0	0	1	0	139	85	59		37	0	0	0	0	0	0	0	0	0	0	0	0	14	1	1	26	0	1	0	0	62	36	0	0	0	0	0	1	0	0	0	0	0	0	0	0	0
21	0	0	0	0	0	0	0	148	57	111	20	36.5	0	0	0	0	0	0	0	0	0	0	0	0	29	0	0	25	1	1	0	0	65	36	0	0	0	0	0	0	0	0	0	0	0	0	0	0	0
24	0	0	0	0	0	0	0	130	75	63	19	35.6	0	0	0	0	0	0	0	0	0	0	0	0	18	1	1	25	0	1	0	0	62	35.2	0	0	0	0	0	0	0	0	0	0	0	0	0	0	0
12	0	0	0	0	0	0	0	111	52	66	21		0	0	0	0	0	0	0	0	0	0	0	0	23	1	1	25	0	1	0	0	78		0	0	0	1	0	0	0	0	0	0	0	0	0	0	0
26	0	0	0	0	0	0	0	123	81	94	18	36.2	0	0	0	0	0	0	0	0	0	0	0	0	10	1	1	30	0	1	0	0	78	37	0	0	0	0	0	0	0	0	0	0	0	0	0	0	0
10	0	0	0	0	0	0	0	106	57	76	18		0	0	0	0	0	0	0	0	0	0	0	0	10	1	1	25	0	1	0	0	74		0	0	0	0	0	0	0	0	0	0	0	0	0	0	0
20	0	0	0	0	0	1	1	128	71	56	10	36	0	0	0	0	0	0	0	0	0	0	0	0	9	1	1	25	0	1	0	0	54	35.8	0	0	0	0	0	0	0	0	0	0	0	0	0	0	0
15	0	0	0	0	0	0	0	99	50	85	20		0	0	0	0	0	0	0	0	0	0	0	0	15	1	1	25	0	1	0	0	78		0	0	0	0	0	0	0	0	0	0	0	0	0	0	0
24	0	0	0	0	0	0	0	126	76	47	20	36,2	0	0	0	0	0	0	1	0	0	0	0	0	15	1	1	25	0	1	0	0	68	37	0	0	0	1	0	0	0	0	0	0	0	0	0	0	0
20	0	0	0	0	0	0	1	138	73	92	22	37	0	0	0	0	0	0	0	0	0	0	0	0	15	1	1	25	0	1	0	0	82		0	0	0	0	0	0	0	0	0	0	0	0	0	0	0
14	0	0	0	0	0	0	0	100	80	70	18	37	0	0	0	0	0	0	0	0	0	0	0	0	15	1	1	25	0	2	0	0	70	33.1	0	0	0	0	0	0	0	0	0	0	0	0	1	0	0
16	0	0	0	0	0	0	0	144	76	81	18	35.2	0	0	0	0	0	0	0	0	0	0	0	0	15	1	1	21	0	1	0	0	90	35,8	0	0	0	0	0	0	0	0	0	0	0	0	0	0	0
34	0	0	0	0	0	0	0	135	82	88	20	36.5	0	0	0	0	0	0	0	0	0	0	0	0	11	1	1	30	0	1	0	0	97	36.5	0	0	0	1	0	0	0	0	0	0	0	0	0	0	0
23	0	0	0	0	0	1	1	113	66	65	10	36.6	0	0	0	0	0	0	0	0	0	0	0	0	13	1	1	25	0	1	0	0	75	36	0	0	0	0	0	0	0	0	0	0	0	0	0	0	0
10	0	0	0	0	0	0	0	117	63	89	22		0	0	0	0	0	0	0	0	0	0	0	0	10	1	1	25	0	1	0	0	96		0	0	0	1	0	0	0	0	0	0	0	0	0	0	0
25	0	0	0	0	0	0	0	111	58	69	17	36.1	0	0	0	0	0	0	0	0	0	0	0	0	13	1	1	25	0	1	0	0	69	36	0	0	0	0	0	0	0	0	0	0	0	0	0	0	0
10	0	0	0	0	0	0	0	112	60	91	20	36	0	0	0	0	0	0	0	0	0	0	0	0	18	1	1	25	0	2	0	0	85	36	0	0	0	0	0	0	0	0	0	0	0	0	0	0	0
10	0	0	0	0	0	0	0	121	81	71	21	35.3	0	0	0	0	0	0	0	0	0	0	0	0	15	1	1	25	0	2	0	0	81	35.3	0	0	0	1	1	0	1	0	0	0	0	0	0	0	0
29	0	0	0	0	0	1	1	102	66	82	18		0	0	0	0	0	0	0	0	0	0	0	0	15	1	1	25	0	1	0	0	68		0	0	0	0	0	0	0	0	0	0	0	0	0	0	0
33	0	0	0	0	0	0	1	141	84	92	21		0	0	0	0	0	0	0	0	0	0	0	0	17	1	1	25	0	1	0	0	70		0	0	0	0	0	0	0	0	0	0	0	0	0	0	0
39	0	0	0	0	0	1	1	131	75	75	21		0	0	0	0	0	0	0	0	0	0	0	0	20	1	1	25	0	1	0	0	79	35	0	0	0	1	0	0	0	0	0	0	0	0	0	0	0
11	0	0	0	0	0	0	0	134	48	71	22		0	0	0	0	0	0	0	0	0	0	0	0	15	1		25		1	0	0	68		0	0	0	1	0	0	0	0	0	0	0	0	0	0	0
24	0	0	0	0	0	0	0	110	90	70	20	36.5	0	0	0	0	0	0	0	0	0	0	0	0	15	1	1	25	0	1	0	0	86	37	0	0	0	0	0	0	0	0	0	0	0	0	1	0	0
12	0	0	1	0	0	0	0	127	69	96	21		0	0	0	0	0	0	0	0	0	0	0	0	12	1		25	0	1	0	0	98		0	0	0	0	0	0	0	0	0	0	0	0	0	0	0
36	0	0	0	0	0	1	0	141	69	77	18	36.5	0	0	0	0	0	0	0	0	0	0	0	0	23	1	1	26	0	1	0	0	76	37	0	0	0	0	0	0	0	0	0	0	0	0	0	0	0
31	0	0	0	0	0	0	0	120	80	77	20	37	0	0	0	0	0	0	0	0	0	0	0	0	15	1	1	25	0	1	0	0	74	37	0	0	0	0	0	0	0	0	0	0	0	0	0	0	0
31	0	0	0	0	0	0	0	146	84	72	16	36.5	0	0	0	0	0	0	0	0	0	0	0	0	24	1	1	27	0	1	0	0	68	36.5	0	0	0	0	0	0	0	0	0	0	0	0	0	0	0
25	0	0	0	0	0	0	1	144	79	80	20		0	0	0	0	0	0	0	0	0	0	0	0	14	1	1	25	0	1	0	0	62	38.2	0	0	0	0	0	0	0	0	0	0	0	0	0	0	0
11	0	0	0	0	0	0	0	110	70	70	18	36	0	0	0	0	0	0	0	0	0	0	0	0	17	1	1	20	0	2	0	0	70	37	0	0	0	1	0	0	0	0	0	0	1	0	0	0	0
13	0	0	0	0	0	0	0						0	0	0	0	0	0	0	0	0	0	0	0	15	0	0	25	1	1	0	0			0	0	0	0	0	0	0	0	0	0	0	0	0	0	0
10	0	0	0	0	0	0	0	92	63	62	18	37	0	0	0	0	0	0	0	0	0	0	0	0	18	1	1	25	0	1	0	0	97	35.7	0	0	0	0	0	0	0	0	0	0	0	0	0	0	0
30	0	0	0	0	1	0	0	136	86	75	20	36.2	0	0	0	0	0	0	0	0	0	0	0	0	15	1	1	25	0	1	0	0	75	35.1	0	0	0	0	0	0	0	0	0	0	0	0	0	0	0
10	0	0	0	0	0	0	0	100	82	76	18	36	0	0	0	0	0	0	0	0	0	0	0	0	16	1	1	22	0	2	0	0	78	37	0	0	0	1	0	0	0	0	0	0	0	0	0	0	0
11	0	0	0	0	0	0	0				21	36	0	0	0	0	0	0	0	0	0	0	0	0	15	1	1	26	0	1	0	0		35.1	0	0	0	0	0	0	0	0	0	0	0	0	0	0	0
10	0	0	0	0	0	0	0	104	62	82	20	36.5	0	0	0	0	0	0	0	0	0	0	0	0	15	1	1	25	0	1	0	0	79	36.5	0	0	0	1	0	0	0	0	0	0	0	0	0	0	0
17	0	0	0	0	0	0	0	128	74	88			0	0	0	0	0	0	0	0	0	0	0	0	20	1	1	26	0	1	0	0	87	36	0	0	0	0	0	0	0	0	0	0	0	0	0	0	0
13	0	0	0	0	0	0	0	116	55	91		36.5	0	0	0	0	0	0	0	0	0	0	0	0	15	1	1	25	0	1	0	0	90	37.2	0	0	0	0	0	0	0	0	0	0	0	0	0	0	0
21	0	0	0	0	0	1	0	133	71	81	20		0	0	0	0	0	0	0	0	0	0	0	0	14	1	1	25	0	1	0	0	72		0	0	0	1	0	0	0	0	0	0	0	0	0	0	0
28	0	0	0	0	0	0	0	156	88	70	18	36	0	0	0	0	0	0	0	0	0	0	0	0	10	1	1	20	0	1	0	0	56	36.7	0	0	0	0	0	0	0	0	0	0	0	0	0	0	0
44	0	0	0	0	0	0	0	141	74	64	20	36	0	0	0	0	0	0	0	0	0	0	0	0	15	1	1	20	0	1	0	0	66	36	0	0	0	0	0	0	0	0	0	0	0	0	0	0	0
27	0	0	0	0	0	1	1	120	71	61	20	34	0	0	0	0	0	0	0	0	0	0	0	0	13	1	1	25	0	1	0	0	72	32	0	0	0	0	0	0	0	0	0	0	0	0	0	0	0
11	0	0	0	0	0	0	0	96	54	72	19	36.1	0	0	0	0	0	0	0	0	0	0	0	0	15	1	1	25	0	1	0	0	72	36	0	0	0	1	0	0	0	0	0	0	0	0	0	0	0
13	0	0	0	0	0	0	0	76	43	68	18	36	0	0	0	0	0	0	0	0	0	0	0	0	14	1	1		0	1	0	0	68	35.9	0	0	0	0	0	0	0	0	0	0	0	0	0	0	0
19	0	0	0	0	0	0	0	108	61	82	18	36	0	0	0	0	0	0	0	0	0	0	0	0	10	1	1	20	0	1	0	0	82	36	0	0	0	0	0	0	0	0	0	0	0	0	0	0	0
32	0	0	0	0	0	0	0	106	81	87	20	36.1	0	0	0	0	0	0	0	0	0	0	0	0	15	1	1	25	0	1	0	0	83	36	0	0	0	0	0	0	0	0	0	0	0	0	0	0	0
12	0	0	1	0	0	0	0	104	51	81	20	35.4	0	0	0	0	0	0	0	0	0	0	0	0	14	1	1	25	0	1	0	0	80	36.2	0	0	0	0	0	0	0	0	0	0	0	0	0	0	0
23	0	0	0	0	0	0	0	134	78	78	18	35	0	0	0	0	0	0	0	0	0	0	0	0	10	1	1	25	0	1	0	0	69	37	0	0	0	0	0	0	0	0	0	0	0	0	1	0	0
11	0	0	0	0	0	0	0	141	79	80		35.2	0	0	0	0	0	0	0	0	0	0	0	0	15	1		25	0	1	0	0	81	36	0	0	0	0	0	0	0	0	0	0	0	0	0	0	0
10	0	0	0	0	0	0	0	125	75	106	22	35.1	0	0	0	0	0	0	0	0	0	0	0	0	13	1	1	21	0	1	0	0	106	35.1	0	0	0	0	0	0	0	0	0	0	0	0	0	0	0
34	0	0	0	0	0	0	0	121	81	89	21	36	0	0	0	0	0	0	0	0	0	0	0	0	15	1	1	25	0	1	0	0	63	35.3	0	0	0	0	0	0	0	0	0	0	0	0	0	0	0
26	0	0	0	0	0	1	1	135	64	74	20	36	0	0	0	0	0	0	0	0	0	0	0	0	17	1	1	25	0	1	0	0	71	36	0	0	0	0	0	0	0	0	0	0	0	0	0	0	0
10	0	0	0	0	0	0	0	135	85	73	18	36	0	0	0	0	0	0	0	0	0	0	0	0	14	1	1	25	0	1	0	0	76	36	0	0	0	1	0	0	0	0	0	0	0	0	0	0	0
13	0	0	0	0	0	0	0	99	52	95	21		0	1	0	0	0	0	0	0	0	0	0	0	12	1		25	0	1	0	0	78		0	0	0	1	0	0	0	0	0	0	0	0	0	0	0
15	0	0	0	0	0	0	0	157	82	72	20	35.4	0	0	0	0	0	0	0	0	0	0	0	0	10	1	1	25	0	1	0	0	85	35.6	0	0	0	0	0	0	0	0	0	0	0	0	0	0	0
14	0	0	0	0	0	0	0	129	82	76	18	36	0	0	0	0	0	0	0	1	0	0	0	0	14	1	1	25	0	1	0	0	74	36	0	0	0	1	0	0	0	0	0	0	0	0	0	0	0
13	0	0	0	0	0	0	0			79	22	30	0	0	0	0	0	0	0	0	0	0	0	0	11	0	0	25	1	1	0	0	80		0	0	0	0	0	0	0	0	0	0	0	0	0	0	0
26	0	0	0	0	0	0	0	122	66	70	20		0	0	0	0	0	0	0	0	0	0	0	0	26	1	1	25	0	1	0	0	80		0	0	0	0	0	0	0	0	0	0	0	0	0	0	0
10	0	0	0	0	0	0	0	94	52	78	22		0	0	0	0	0	0	0	0	0	0	0	0	13	1	1	25	0	1	0	0	82		0	0	0	1	0	0	0	0	0	0	0	0	0	0	0
15	0	0	0	0	0	0	0	110	80	76	19	37	0	0	0	0	0	0	0	0	0	0	0	0	15	1	1	25	0	1	0	0	76	36.5	0	0	0	1	0	0	0	0	0	0	0	0	0	0	0
21	0	0	0	0	0	0	1	117	63	72	18		0	0	0	0	0	0	0	0	0	0	0	0	13	1	1	25	0	1	0	0	54		0	0	0	1	0	0	0	0	0	0	0	0	0	0	0
10	0	0	0	0	0	0	0	76	60	74	22	36	0	0	0	0	0	0	0	0	0	0	0	0	15	1	1	25	0	2	0	0	72	36	0	0	0	0	0	0	0	0	0	0	0	0	0	0	0
11	0	0	0	0	0	0	0					36	0	0	0	0	0	0	0	0	0	0	0	0	15	1	1	26	0	2	0	0		35.7	0	0	0	0	0	0	0	0	0	0	0	0	0	0	0
24	0	0	0	0	0	1	0	111	59	62	19	35.7	0	0	0	0	0	0	0	0	0	0	0	0	20	1	1	25	0	1	0	0	60	36	0	0	0	1	0	0	0	0	0	0	0	0	0	0	0
10	0	0	0	0	0	0	0	131	63	87	24	35.8	0	0	0	0	0	0	0	0	0	0	0	0	7	1	1	21	0	2	0	0	76	36.3	0	0	0	0	0	0	0	0	0	0	0	0	0	0	0
24	0	0	0	0	0	0	1	127	43	60	18	36.2	0	0	0	0	0	0	0	0	0	0	0	0	25	1	1	25	0	1	0	0	65	36.3	0	0	0	0	0	0	0	0	0	0	0	0	0	0	0
10	0	0	0	0	0	0	0	108	66	65	20	36	0	0	0	0	0	0	0	0	0	0	0	0	22	1		25	0	1	0	0	72		0	0	0	0	0	0	0	0	0	0	0	0	0	0	0
21	0	0	0	0	0	0	0	125	78	67	20		0	0	0	0	0	0	0	0	0	0	0	0	13	1	1	25	0	1	0	0	78	36.5	0	0	0	1	0	0	0	0	0	0	0	0	0	0	0
11	0	0	1	0	0	0	0	92	49	69	22		0	0	0	0	0	0	0	0	0	0	0	0	23	1		25	0	1	0	0	68		0	0	0	1	0	0	0	0	0	0	0	0	0	0	0
10	0	0	1	0	0	0	0	103	72	85	22	35.8	0	0	0	0	0	0	0	0	0	0	0	0	13	1	1	25	0	1	0	0	82	35.2	0	0	0	1	0	0	0	0	0	0	0	0	0	0	0
10	0	0	0	0	0	0	0	121	70	91	20	36	0	0	0	0	0	0	0	0	0	0	0	0	15	0	0	25	1	1	0	0	99	36	0	0	0	0	0	0	0	0	0	0	0	0	0	0	0
11	0	0	0	0	0	0	0	98	38	74	22	34.5	0	0	0	0	0	0	0	0	0	0	0	0	10	1	1	25	0	1	0	0	60	34.9	0	0	0	0	0	0	0	0	0	0	0	0	0	0	0
28	0	0	0	0	0	1	0	137	88	98	20		0	0	0	0	0	0	0	0	0	0	0	0	15	1	1	25	0	1	0	0	94		0	0	0	0	0	0	0	0	0	0	0	0	0	0	0
32	0	0	0	0	0	0	0	145	81	81	18	35.9	0	0	0	0	0	0	0	0	0	0	0	0	12	1	1	25	0	1	0	0			0	0	0	0	0	0	0	0	0	0	0	0	0	0	0
10	0	0	0	0	0	0	0	80	65	62	18	37	0	0	0	0	0	0	0	0	0	0	0	0	25	1	1	20	0	2	0	0	70	37	0	0	0	0	0	0	0	0	0	0	0	0	0	0	0
11	0	0	0	0	0	0	0	116	59	76	22		0	0	0	0	0	0	0	0	0	0	0	0	10	1	1	25	0	1	0	0	70	35.6	0	0	0	0	0	0	0	0	0	0	0	0	0	0	0
18	0	0	0	0	0	1	0	132	72	80	19	34.3	0	0	0	0	0	0	0	0	0	0	0	0	10	1	1	25	0	1	0	0	76	35.2	0	0	0	0	0	0	0	0	0	0	0	0	0	0	0
12	0	0	0	0	0	0	0	111	69	73	20	34.1	0	0	0	0	0	0	0	0	0	0	0	0	15	1	1	25	0	1	0	0	80	34.3	0	0	0	0	0	0	0	0	0	0	0	0	0	0	0
11	0	0	0	0	0	0	0	76	33	70	16	36.5	0	0	0	0	0	0	0	1	0	0	0	0	11	1	1	25	0	1	0	0	96	36	0	0	0	0	0	0	0	0	0	0	0	0	0	0	0
13	0	0	1	0	0	0	0	126	63	81	21		0	0	0	0	0	0	0	0	0	0	0	0	10	1	1	25	0	1	0	0	74		0	0	0	0	0	0	0	0	0	0	1	0	1	0	0
10	0	0	0	0	0	0	0	93	54	109	20	36	0	0	0	0	0	0	0	0	0	0	0	0	15	1	1	25	0	1	0	0	89		0	0	0	1	0	0	0	0	0	0	0	0	0	0	0
31	0	0	0	0	0	0	0	138	80	77	18	36.9	0	0	0	0	0	0	0	0	0	0	0	0	17	1	1	25	0	1	0	0	64	36	0	0	0	0	0	0	0	0	0	0	0	0	0	0	0
23	0	0	0	0	0	0	0	110	70	84	22	36	0	0	0	0	0	0	0	0	0	0	0	0	11	1	1	25	0	1	0	0	86	37	0	0	0	1	0	0	0	0	0	0	0	0	0	0	0
25	0	0	0	0	0	0	1	141	78	73	21	36.1	0	0	0	0	0	0	0	0	0	0	0	0	15	1	1	27	0	1	0	0	72	35	0	0	0	0	0	0	0	0	0	0	0	0	0	0	0
24	0	0	0	0	0	1	0	106	57	75	18	35.1	0	0	0	0	0	0	0	0	0	0	0	0	13	1	1	25	0	1	0	0	65	36.2	0	0	0	0	0	0	0	0	0	0	0	0	0	0	0
16	0	0	0	0	0	0	0	126	71	63	18	34.4	0	0	0	0	0	0	0	0	0	0	0	0	13	1	1	22	0	1	0	0	68	35.2	0	0	0	0	0	0	0	0	0	0	0	0	0	0	0
23	0	0	0	0	0	0	0	125	75	70	19	36.3	0	0	0	0	0	0	0	0	0	0	0	0	15	1		26	0	1	0	0	69	36	0	0	0	1	0	0	0	0	0	0	0	0	0	0	0
20	0	0	0	0	0	0	1	131	71	68	18	37	0	0	0	0	0	0	0	0	0	0	0	0	18	1	1	25	0	1	0	0	67	36	0	0	0	0	0	0	0	0	0	0	0	0	0	0	0
10	0	0	0	0	0	0	0	59	41	71	19		0	0	0	0	0	0	0	0	0	0	0	0	15	1	1	25	0	2	0	0	70	37	0	0	0	1	0	0	0	0	0	0	0	0	0	0	0
15	0	0	0	0	0	0	0			79	20	36	0	0	0	0	0	0	0	0	0	0	0	0	25	0	0	30	1	1	0	0	78	36	0	0	0	0	0	0	0	0	0	0	0	0	0	0	0
11	0	0	0	0	0	0	0	96	60	85	21	36.1	0	0	0	0	0	0	0	0	0	0	0	0	15	1	1	25	0	2	0	0	100	35.2	0	0	0	0	0	0	0	0	0	0	0	0	0	0	0
37	0	0	0	0	0	0	0	129	97	62	20	36	0	0	0	0	0	0	0	0	0	0	0	0	15	1	1	25	0	1	0	0	59	36	0	0	0	0	0	0	0	0	0	0	0	0	0	0	0
13	0	0	0	0	0	0	0	104	59	70	21		0	0	0	0	0	0	0	0	0	0	0	0	15	1	1	25	0	1	0	0	68		0	0	0	1	0	0	0	0	0	0	0	0	0	0	0
18	0	0	0	0	0	0	0	118	53	80	19	36	0	0	0	0	0	0	0	0	0	0	0	0	20	1	1	25	0	1	0	0	67	36	0	0	0	1	0	0	0	0	0	0	1	0	0	0	1
28	0	0	0	0	0	0	0	126	58	73	16	35.9	0	0	0	0	0	0	0	0	0	0	0	0	29	1	1	20	0	1	0	0	71	36.1	0	0	0	0	0	0	0	0	0	0	0	0	0	0	0
14	0	0	0	0	0	0	0	120	63	88		35.3	0	0	0	0	0	0	0	0	0	0	0	0	24	1	1	25	0	1	0	0	97	35.4	0	0	0	1	0	0	0	0	0	0	0	0	0	0	0
16	0	0	0	0	0	0	0	110	70	70	19	37	0	0	0	0	0	0	0	0	0	0	0	0	15	1	1	25	0	1	0	0	72	36.5	0	0	0	0	0	0	0	0	0	0	0	0	0	0	0
31	0	0	0	0	0	0	0	135	81	71	16	34	0	0	0	0	0	0	0	0	0	0	0	0	15	1	1	25	0	1	0	0	66	33.2	0	0	0	0	0	0	0	0	0	0	1	1	0	0	0
21	0	0	0	0	1	0	0	153	81	60	18	36.2	0	0	0	0	0	0	0	0	0	0	0	0	15	1	1	25	0	1	0	0	64	35.8	0	0	0	0	0	0	0	0	0	0	0	0	0	0	0
26	0	0	0	0	0	0	0	128	68	70	20	36.6	0	0	0	0	0	0	0	0	0	0	0	0	15	1	1	25	0	1	0	0	88	32.9	0	0	0	0	0	0	0	0	0	0	0	0	1	0	0
10	0	0	0	0	0	0	0	82	47	106	22	35.2	0	0	0	0	0	0	0	0	0	0	0	0	14	1	1	25	0	1	0	0	100	36	0	0	0	0	0	1	0	0	0	0	0	0	0	0	0
14	0	0	0	0	0	0	0	130	80	70	20	35.9	0	0	0	0	0	0	0	0	0	0	0	0	10	1	1	25	0	1	0	0	82	35.6	0	0	0	0	0	0	0	0	0	0	0	0	0	0	0
24	0	0	0	0	0	0	0	110	70	72	19	36,5	0	0	0	0	0	0	0	0	0	0	0	0	15	1	1	25	0	1	0	0	70	37	0	0	0	1	0	0	0	0	0	0	0	0	0	0	0
32	0	0	0	0	0	0	0	151	96	57	18	35	0	0	0	0	0	0	0	0	0	0	0	0	15	1	1	25	0	1	0	0	62	35	0	0	0	0	0	0	0	0	0	0	0	0	0	0	0
13	0	0	0	0	0	0	0	120	73	87	21		0	0	0	0	0	0	0	0	0	0	0	0	14	1	1	21	0	1	0	0	82		0	0	0	1	0	0	0	0	0	0	0	0	0	0	0
13	0	0	0	0	0	0	0	110	64	98	28		0	0	0	0	0	0	0	0	0	0	0	0	12	1	1	25	0	1	0	0	83		0	0	0	0	0	0	0	0	0	0	0	0	0	0	0
10	0	0	0	0	0	0	0	120	75	85	20	32	0	0	0	0	0	0	0	0	0	0	0	0	16	1	1	25	0	1	0	0	77	32.7	0	0	0	0	0	0	0	0	0	0	0	0	0	0	0
10	0	0	0	0	0	0	0	122	63	98			0	0	0	0	0	0	0	0	0	0	0	0	16	1	1	25	0	1	0	0	108		0	0	0	0	0	0	0	0	0	0	0	0	0	0	0
14	0	0	0	0	0	0	0	137	83	53	20		0	0	0	0	0	0	0	0	0	0	0	0	10	1	1	25	0	1	0	0	58		0	0	0	1	0	0	0	0	0	0	0	0	0	0	0
19	0	0	0	0	0	1	0	126	72	85			0	0	0	0	0	0	0	0	0	0	0	0	12	1	1	22	0	1	0	0	78		0	0	0	0	0	0	0	1	0	0	0	0	1	0	1
38	0	0	0	0	0	0	1	141	74	98	20		0	0	0	0	0	0	0	0	0	0	0	0	16	1	1	25	0	1	0	0	72		0	0	0	1	0	0	0	0	0	0	0	0	0	0	0
35	0	0	0	0	0	0	0	37	82	63	18	36.5	0	0	0	0	0	0	0	0	0	0	0	0	10	1	1	27	0	1	0	0	70	37	0	0	0	0	0	0	0	0	0	0	0	0	0	0	0
29	0	0	0	0	0	0	0	143	72	83	21	35.7	0	0	0	0	0	0	0	0	0	0	0	0	15	1	1	25	0	1	0	0	78	35.4	0	0	0	0	0	0	0	0	0	0	0	0	0	0	0
13	0	0	0	0	0	0	0	116	69	83	17	36.1	0	0	0	0	0	0	0	0	0	0	0	0	16	1	1	25	0	2	0	0	82	36	0	0	0	0	0	0	0	0	0	0	0	0	0	0	0
17	0	0	0	0	0	0	0	114	71	73	18	35	0	0	0	0	0	0	0	0	0	0	0	0	15	1	1	25		1	0	0	75	37	0	0	0	1	0	0	0	0	0	0	0	0	0	0	0
16	0	0	0	0	0	0	0					35.3	0	0	0	0	0	0	0	0	0	0	0	0	5	0	0	25	1	1	0	0			0	0	0	0	0	0	0	0	0	0	0	0	0	0	0
13	0	0	0	0	0	0	0			74	22	36	0	0	0	0	0	0	0	0	0	0	0	0	15	1	1	25	0	2	0	0	72	36	0	0	0	0	0	0	0	0	0	0	0	0	0	0	0
18	0	0	0	0	0	1	0	100	79	78	18	36	0	0	0	0	0	0	0	0	0	0	0	0	13	1	1	25	0	1	0	0	68		0	0	0	0	0	0	0	0	0	0	0	0	0	0	0
13	0	0	0	0	0	0	0	106	74	78	17	36.2	0	0	0	0	0	0	0	0	0	0	0	0	14	1	1	25	0	2	0	0	78	36.1	0	0	0	1	0	0	0	0	0	0	1	0	0	0	1
10	0	0	0	0	0	0	0	96	58	58	17	36.2	0	0	0	0	0	0	0	0	0	0	0	0	15	1	1	25	0	2	0	0	58	36.1	0	0	0	1	0	0	0	0	0	0	0	0	0	0	0
28	0	0	0	0	0	0	0	139	79	69	18		0	0	0	0	0	0	0	0	0	0	0	0	20	1	1	25	0	1	0	0	58		0	0	0	0	0	0	0	0	0	0	0	0	0	0	0
15	0	0	0	0	0	0	0	135	84	61	17	36.4	0	0	0	0	0	0	0	0	0	0	0	0	15	1	1	25	0	1	0	0	60	36.3	0	0	0	1	0	0	0	0	0	0	0	0	0	0	0
32	0	0	0	0	0	1	0	126	75	75	18	36	0	0	0	0	0	0	0	0	0	0	0	0	15	1	1	27	0	1	0	0	74	37	0	0	0	0	0	0	0	0	0	0	0	0	0	0	0
10	0	0	0	0	0	0	0	90	46	96	22	37	0	0	0	0	0	0	0	0	0	0	0	0	20	1	1	25	0	1	0	0	91	36	0	0	0	1	0	0	0	0	0	0	0	0	0	0	0
15	0	0	1	0	0	0	0	114	79	81	20	34.7	0	0	0	0	0	0	0	0	0	0	0	0	16	1	1	25	0	1	0	0	67	36	0	0	0	0	0	0	0	0	0	0	0	0	0	0	0
23	0	0	0	0	0	0	0	116	77	84	18	36.3	0	0	0	0	0	0	0	0	0	0	0	0	15	1	1	25	0	1	0	0	84	36.2	0	0	0	1	0	0	0	0	0	0	0	0	0	0	0
23	0	0	0	0	0	0	0	140	78	58	18	36.5	0	0	0	0	0	0	0	0	0	0	0	0	17	1	1	25	0	1	0	0	68		0	0	0	0	0	0	0	0	0	0	0	0	0	0	0
12	0	0	0	0	0	0	0	121	60	91	20	36	0	0	0	0	0	0	0	0	0	0	0	0	15	1	1	25	0	2	0	0	90	36	0	0	0	0	0	0	0	0	0	0	0	0	0	0	0
32	0	0	0	0	0	0	0	111	66	91	21	36	0	0	0	0	0	0	0	0	0	0	0	0	15	1	1	26	0	1	0	0	91	36.1	0	0	0	1	0	0	0	0	0	0	1	0	0	0	0
30	0	0	0	0	0	0	0	117	56	69	21	36.3	0	0	0	0	0	0	0	0	0	0	0	0	15	1	1	20	0	1	0	0	92	36	0	0	0	0	0	0	0	0	0	0	0	0	0	0	0
13	0	0	0	0	0	0	0	115	61	92	20	36.1	0	0	0	0	0	0	0	0	0	0	0	0	13	1	1	25	0	2	0	0	90	36.5	0	0	0	0	0	0	0	0	0	0	0	0	0	0	0
27	0	0	0	0	0	0	0	132	86	71		35.9	0	0	0	0	0	0	0	0	0	0	0	0	58	1	1	25	0	1	0	0	69	34	0	0	0	1	0	0	0	0	0	0	0	0	0	0	0
25	0	0	0	0	0	1	1	132	75	63	18	35.3	0	0	0	0	0	0	0	0	0	0	0	0	15	1	1	25	0	1	0	0	56	35.9	0	0	0	0	0	0	0	0	0	0	0	0	1	0	0
10	0	0	1	0	0	0	0	79	54	75	21	35.4	0	0	0	0	0	0	0	0	0	0	0	0	14	1	1	21	0	1	0	0	99	35	0	0	0	1	0	0	0	0	0	0	0	0	0	0	0
60	0	0	0	0	0	0	0	128	25	67	19	36.5	0	0	0	0	0	0	0	0	0	0	0	0	14	1	1	25	0	1	0	0	68	37	0	0	0	0	0	0	0	0	0	0	0	0	0	0	0
12	0	0	0	0	0	0	0	104	59	76	18	35.7	0	0	0	0	0	0	0	0	0	0	0	0	15	1	1		0	2	0	0	77	36	0	0	0	0	0	0	0	0	0	0	0	0	0	0	0
41	0	0	0	0	0	0	0	111	64	85	17		0	0	0	0	0	0	0	0	0	0	0	0	15	1	1	25	0	1	0	0	87	37	0	0	0	0	0	0	0	0	0	0	0	0	0	0	0
11	0	0	1	0	0	0	0	80	40	97	28	35.5	0	0	0	0	0	0	0	0	0	0	0	0	15	1		25	0	2	0	0		35.6	0	0	0	0	0	0	0	0	0	0	0	0	0	0	0
27	0	0	0	0	0	0	1	121	81	116	21	36.4	0	0	0	0	0	0	0	0	0	0	0	0	15	1	1	25	0	1	0	0	114	36.1	0	0	0	0	0	0	0	0	0	0	0	0	0	0	0
17	0	0	0	0	0	0	0	120	69	67	19	37	0	0	0	0	0	0	0	0	0	0	0	0	15	1	1	25	0	1	0	0	78		0	0	0	0	0	0	0	0	0	0	0	0	0	0	0
14	0	0	1	0	0	0	0	88	67	71	21		0	0	0	0	0	0	0	0	0	0	0	0	11	1	1	21	0	1	0	0	90	36.5	0	0	0	1	0	0	0	0	0	0	1	1	1	0	1
11	0	0	0	0	0	0	0	99	54	65	22		0	0	0	0	0	0	0	0	0	0	0	0	11	1	1	25	0	1	0	0	62	35.2	0	0	0	0	0	0	0	0	0	0	0	0	0	0	0
19	0	0	0	0	0	0	0	128	59	78			0	0	0	0	0	0	0	0	0	0	0	0	15	1	1	25	0	1	0	0	86		0	0	0	0	0	0	0	0	0	0	0	0	0	0	0
34	0	0	0	0	0	0	0	139	76	78	18	36	0	0	0	0	0	0	0	0	0	0	0	0	15	1	1	25	0	1	0	0	94	36	0	0	0	0	0	0	0	0	0	0	0	0	1	0	0
39	0	0	0	0	0	0	0	154	88	69	16	35.7	0	0	0	0	0	0	0	0	0	0	0	0	23	1	1	25	0	1	0	0	98	36	0	0	0	0	0	0	0	0	0	0	0	0	0	0	0
10	0	0	0	0	0	0	0			58	22	36	0	0	0	0	0	0	0	0	0	0	0	0	15	1	1	25	0	2	0	0	56	36	0	0	0	0	0	0	0	0	0	0	0	0	0	0	0
34	0	0	0	0	0	0	1	120	70	77	20	36.1	0	0	0	0	0	0	0	0	0	0	0	0	15	1	1	25	0	1	0	0	69	36	0	0	0	0	0	0	0	0	0	0	0	0	0	0	0
12	0	0	0	0	1	0	0	106	67	87	16		0	0	0	0	0	0	0	0	0	0	0	0	18	1	1	22	0	1	0	0	92	36.2	0	0	0	0	0	0	0	0	0	0	0	0	0	0	0
16	0	0	0	0	0	0	0	153	78	63	19	35.1	0	0	0	0	0	0	0	0	0	0	0	0	15	1	1	25	0	1	0	0	65	35.8	0	0	0	0	0	0	0	0	0	0	0	0	0	0	0
25	0	0	0	0	0	0	0	119	94	90	20		0	0	0	0	0	0	0	0	0	0	0	0	13	1	1	25	0	1	0	0	74		0	0	0	0	0	0	0	0	0	0	0	0	0	0	0
19	0	0	0	0	0	0	0	151	84	108			0	0	0	0	0	0	0	0	0	0	0	0	15	1	1	25	0	1	0	0	94	36.5	0	0	0	0	0	0	0	0	0	0	0	0	0	0	0
17	0	0	0	0	0	0	0	110	70	70	19	36	0	0	0	0	0	0	0	0	0	0	0	0	20	1	1	27		1	0	0	70	36	0	0	0	0	0	0	0	0	0	0	0	0	0	0	0
25	0	0	1	0	1	0	1	120	68	78	20	36	0	0	0	0	0	0	0	0	0	0	0	0	8	1	1	25	0	1	0	0	79	37	0	0	0	0	0	0	0	0	0	0	0	0	0	0	0
18	0	0	0	0	0	0	0	134	64	72	21	36.4	0	0	0	0	0	0	0	0	0	0	0	0	15	1	1	25	0	1	0	0	62	36	0	0	0	1	0	0	0	0	0	0	0	0	0	0	0
26	0	0	0	0	0	0	0	155	77	93	28	36	0	0	0	0	0	0	0	0	0	0	0	0	20	0	0	26	1	1	0	0	91	36	0	0	0	0	0	0	0	0	0	0	0	0	0	0	0
28	0	0	0	0	0	1	1	133	69	58	20	32.2	0	0	0	0	0	0	0	0	0	0	0	0	30	1	1	27	0	1	0	0	58	36.5	0	0	0	0	0	0	0	0	0	0	0	0	0	0	0
12	0	0	0	0	0	0	0	90	70	70	19	36.5	0	0	0	0	0	0	0	0	0	0	0	0	17	1	1	20	0	2	0	0	70	36	0	0	0	1	0	0	0	0	0	0	0	0	0	0	0
10	0	0	0	0	0	0	0	99	62	66	22	36.3	0	0	0	0	0	0	0	0	0	0	0	0	10	1	1	25	0	1	0	0	71	36	0	0	0	0	0	0	0	0	0	0	0	0	0	0	0
10	0	0	0	0	0	0	0					37	0	0	0	0	0	0	0	0	0	0	0	0	15	1	1	25	0	2	0	0	80	36	0	0	0	0	0	0	0	0	0	0	0	0	0	0	0
12	0	0	0	0	0	0	0	121	60	61	18	36	0	0	0	0	0	0	0	0	0	0	0	0	13	1	1	25	0	1	0	0	87	35	0	0	0	0	0	0	0	0	0	0	0	0	0	0	0
26	0	0	0	0	0	0	0	120	80	70	18	37	0	0	0	0	0	0	0	0	0	0	0	0	15	1	1	25	0	1	0	0	70	37	0	0	0	0	0	0	0	0	0	0	0	0	0	0	0
11	0	0	0	0	0	0	0			66	22	36	0	0	0	0	0	0	0	0	0	0	0	0	15	1	1	25	0	2	0	0	64	36	0	0	0	0	0	0	0	0	0	0	0	0	0	0	0
11	0	0	0	0	0	0	0	111	60	72	21	32.8	0	0	0	0	0	0	0	0	0	0	0	0	10	1	1	25	0	1	0	0	72	34.2	0	0	0	0	0	0	0	0	0	0	0	0	0	0	0
31	0	0	0	0	0	0	1	136	96	86	20	35	0	0	0	0	0	0	0	0	0	0	0	0	12	1	1	25	0	1	0	0	68	36	0	0	0	0	0	0	0	0	0	0	0	0	0	0	0
27	0	0	0	0	0	0	0	141	87	105	20	36.5	0	0	0	0	0	0	0	0	0	0	0	0	15	1	1	25	0	1	0	0	90	36.5	0	0	0	0	0	0	0	0	0	0	0	0	0	0	0
14	0	0	0	0	0	0	0	100	60	74	20	35	0	0	0	0	0	0	0	0	0	0	0	0	10	1	1	25	0	1	0	0	80	36	0	0	0	0	0	0	0	0	0	0	0	0	0	0	0
11	0	0	0	0	0	0	0					36.2	0	0	0	0	0	0	0	0	0	0	0	0	11	1	1	25	0	1	0	0	80	36	0	0	0	0	0	0	0	0	0	0	0	0	0	0	0
35	0	0	0	0	0	1	0	110	90	77	19	37	0	0	0	0	0	0	0	0	0	0	0	0	35	1	1	25	0	1	0	0	74	37	0	0	0	1	0	0	0	0	0	0	0	0	0	0	0
13	0	0	0	0	0	0	0	113	40	76	20	35.4	0	0	0	0	0	0	0	0	0	0	0	0	14	1	1	25	0	1	0	0	69	36.3	0	0	0	0	0	0	0	0	0	0	0	0	0	0	0
11	0	0	1	0	0	0	0	138	87	98	21	33.6	0	0	0	0	0	0	0	0	0	0	0	0	15	1	1	25	0	1	0	0	95	35.9	0	0	0	0	0	0	0	0	0	0	0	0	0	0	0
11	0	0	0	0	0	0	1	117	58	77	20		0	0	0	0	0	0	0	0	0	0	0	0	15	1		25	0	1	0	0	70		0	0	0	1	0	0	0	0	0	0	0	0	0	0	0
11	0	0	0	0	0	0	0			79	22	36	0	0	0	0	0	0	0	0	0	0	0	0	12	1	1	25	0	2	0	0		36.1	0	0	0	0	0	0	0	0	0	0	0	0	0	0	0
22	0	0	0	1	0	0	0	119	61	61	19	35.6	0	0	0	0	0		0	0	0	0	0	0	10	1	1	25	0	1	0	0	62	35.2	0	0	0	0	0	0	0	0	0	0	0	0	0	0	0
13	0	0	0	0	0	0	0						0	0	0	0	0	0	0	0	0	0	0	0	8	1	1	25	0	1	0	0	72		0	0	0	0	0	0	0	0	0	0	0	0	0	0	0
18	0	0	0	0	0	0	0	129	68	79	18	34.5	0	0	0	0	0	0	0	0	0	0	0	0	20	1	1	25	0	1	0	0	78	36	0	0	0	0	0	0	0	0	0	0	0	0	0	0	0
10	0	0	0	0	0	0	0	105	45	81	22		0	0	0	0	0	0	0	0	0	0	0	0	14	1	1	25	0	1	0	0	74		0	0	0	0	0	0	0	0	0	0	0	0	0	0	0
36	0	0	0	0	0	0	0	129	59	80	17	36.4	0	0	0	0	0	0	0	0	0	0	0	0	15	1	1	27	0	1	0	0	79	35	0	0	0	0	0	0	0	0	0	0	0	0	0	0	0
11	0	0	0	0	0	0	0	147	78	81	21	35.6	0	0	0	0	0	0	0	0	0	0	0	0	14	1	1	25	0	1	0	0	96	35.4	0	0	0	1	0	0	0	0	0	0	0	0	0	0	0
29	0	0	0	0	0	1	1	132	85	98	20	36.1	0	0	0	0	0	0	0	0	0	0	0	0	15	0	0	25	1	1	0	0	99	36.2	0	0	0	1	0	0	0	0	0	0	0	0	0	0	1
11	0	0	0	0	0	0	0	134	59	79	20	35.1	0	0	0	0	0	0	0	0	0	0	0	0	14	1	1	21	0	1	0	0	74	35.5	0	0	0	0	0	0	0	0	0	0	0	0	0	0	0
22	0	0	0	0	0	0	0	127	59	54	18	36	0	0	0	0	0	0	0	0	0	0	0	0	23	1		25	0	1	0	0	56	37	0	0	0	0	0	0	0	0	0	0	0	0	0	0	0
12	0	0	0	0	0	0	0	133	73	82	21	35.5	0	0	0	0	0	0	0	0	0	0	0	0	15	1	1	21	0	1	0	0	89	35.7	0	0	0	0	0	0	0	0	0	0	0	0	0	0	0
10	0	0	0	0	0	0	0			74	22	36	0	0	0	0	0	0	0	0	0	0	0	0	15	1	1	25	0	2	0	0	79	36	0	0	0	0	0	0	0	0	0	0	0	0	0	0	0
11	0	0	0	0	0	0	0					36	0	0	0	0	0	0	0	0	0	0	0	0	10	1	1	25	0	2	0	0			0	0	0	0	0	0	0	0	0	0	0	0	0	0	0
29	0	0	0	0	0	0	0	160	93	99	17	34.8	0	0	0	0	0	0	0	0	0	0	0	0	11	1	1	25	0	1	0	0	73	36	0	0	0	0	0	0	0	0	0	0	0	0	0	0	0
13	0	0	0	0	0	0	0	116	70	97	20	36	0	0	0	0	0	0	0	0	0	0	0	0	14	0	1	26	0	1	0	0	82	36	0	0	0	1	0	0	0	0	0	0	0	0	0	0	0
11	0	0	0	0	0	0	0	102	48	98	21	36.5	0	0	0	0	0	0	0	1	0	0	0	0	14	1	1	25	0	2	0	0	92	36.2	0	0	0	1	0	0	0	0	0	0	0	0	0	0	0
14	0	0	0	0	0	1	0	104	90	74	22	36	0	0	0	0	0	0	0	0	0	0	0	0	15	1	1	25	0	2	0	0	78	37	0	0	0	0	0	0	0	0	0	0	0	0	0	0	0
15	0	0	0	0	0	0	0	129	53	67	21	36.5	0	0	0	0	0	0	0	0	0	0	0	0	15	0	0	20	1	1	0	0	80	36	0	0	0	1	0	0	0	0	0	0	0	0	0	0	0
12	0	0	0	0	0	0	0	120	70	90	18	36.5	0	0	0	0	0	0	0	0	0	0	0	0	10	1	1	25	0	2	0	0	92	36.3	0	0	0	1	0	0	0	0	0	0	0	0	0	0	0
10	0	0	0	0	0	0	0	94	44	98	21	35.1	0	0	0	0	0	0	0	0	0	0	0	0	14	1	1	21	0	1	0	0	87	34	0	0	0	0	0	0	0	0	0	0	0	0	0	0	0
11	0	0	0	0	0	0	0	110	77	92	18		0	0	0	0	0	0	0	0	0	0	0	0	13	1	1	22	0	1	0	0	89		0	0	0	0	0	0	0	0	0	0	0	0	0	0	0
15	0	0	0	0	0	0	0	130	64	60	20		0	0	0	0	0	0	0	0	0	0	0	0	15	1	1	25	0	1	0	0	76		0	0	0	0	0	0	0	0	0	0	0	0	0	0	0
10	0	0	0	0	0	0	0	99	54	70	20		0	0	0	0	0	0	0	0	0	0	0	0	10	1	1	30	0	1	0	0	68	36	0	0	0	1	0	0	0	0	0	0	0	0	0	0	0
18	0	0	0	0	0	0	0	100	70	80	20	37	0	0	0	0	0	0	0	0	0	0	0	0	15	1	1	25	0	1	0	0	82	35.6	0	0	0	0	0	0	0	0	0	0	0	0	0	0	0
12	0	0	0	0	0	0	0	98	70	80	22	35.6	0	0	0	0	0	0	0	0	0	0	0	0	13	1	1	25	0	1	0	0	70	35	0	0	0	0	0	0	0	0	0	0	0	0	0	0	0
11	0	0	0	0	0	0	0	85	41	86	22	36	0	0	0	0	0	0	0	0	0	0	0	0	10	1	1	25	0	1	0	0	87	35.6	0	0	0	0	0	0	0	0	0	0	0	0	0	0	0
11	0	0	0	0	0	0	0	120	85	75	20	33	0	0	0	0	0	0	0	0	0	0	0	0	15	1	1	21	0	1	0	0	91	33.5	0	0	0	0	0	0	0	0	0	0	0	0	0	0	0
13	0	0	0	0	0	0	0	118	59	76	21		0	0	0	0	0	0	0	0	0	0	0	0	10	1		25		1	0	0	71		0	0	0	1	0	0	0	0	0	0	0	0	0	0	0
22	0	0	0	0	0	0	0	126	66	69	20	35.5	0	0	0	0	0	0	0	0	1	0	0	0	20	1		25	0	1	0	0	75	35	0	0	0	1	0	0	0	0	0	0	0	0	0	0	0
25	0	0	0	0	0	0	0	125	74	55	19	35	0	0	0	0	0	0	0	0	0	0	0	0	14	1	1	25	0	1	0	0	60	35	0	0	0	0	0	0	0	0	0	0	0	0	0	0	0
24	0	0	0	0	0	0	0	134	71	75	18		0	0	0	0	0	0	0	0	0	0	0	0	12	1	1	25	0	1	0	0	78	35.3	0	0	0	0	0	0	0	0	0	0	0	0	0	0	0
28	0	0	0	0	0	0	0	121	69	75	20	36.4	0	0	0	0	0	0	0	0	0	0	0	0	15	1	1	25	0	1	0	0	76	36.2	0	0	0	0	0	0	0	0	0	0	0	0	0	0	0
11	0	0	0	0	1	0	0	114	98	75	20	36	0	0	0	0	0	0	0	0	0	0	0	0	14	1	1	25	0	2	0	0		36	0	0	0	0	0	0	0	0	0	0	0	0	0	0	0
12	0	0	0	0	0	0	0	122	74	98	18		0	0	0	0	0	0	0	0	0	0	0	0	15	1	1	25	0	1	0	0	82		0	0	0	0	0	0	0	0	0	0	0	0	0	0	0
35	0	0	0	0	1	0	0	128	76	62	18		0	0	0	0	0	0	0	0	0	0	0	0	15	0	1	25	0	1	0	0	78	37	0	0	0	1	0	0	0	0	0	0	0	0	0	0	0
22	0	0	0	0	0	1	0	145	69	87	24	36	0	0	0	0	0	0	0	0	0	0	0	0	14	0	0	25	1	1	0	0	100	36	0	0	0	0	0	0	0	0	0	0	0	0	0	0	0
13	0	0	0	0	0	0	0	111	63	82	22	36.9	0	0	0	0	0	0	0	0	0	0	0	0	15	1	1		0	1	0	0	70	35	0	0	0	0	0	0	0	0	0	0	1	0	0	0	0
10	0	0	0	0	0	0	0	90	50	75		36.9	0	0	0	0	0	0	0	0	0	0	0	0	30	1	1	25	0	1	0	0	85	36	0	0	0	0	0	0	0	0	0	0	0	0	0	0	0
24	0	0	0	0	0	0	0	127	75	89	18	36.5	0	0	0	0	0	0	0	0	0	0	0	0	20	0	0	25	1	1	0	0	78	36.7	0	0	0	1	0	0	0	0	0	0	0	0	0	0	0
18	0	0	0	0	0	0	0	138	72	72	21	36.5	0	0	0	0	0	0	0	0	0	0	0	0	15	1	1	25	0	3	0	0	80	36	0	0	0	0	0	0	0	0	0	0	0	0	0	0	0
24	0	0	0	0	0	1	0	130	60	64	19		0	0	0	0	0	0	0	0	0	0	0	0	13	1	1	25	0	1	0	0	72		0	0	0	0	0	0	0	0	0	0	0	0	0	0	0
30	0	0	0	0	0	0	0	140	80	82	28	36.4	0	0	0	0	0	0	0	0	0	0	0	0	15	1	1	25	0	1	0	0	82	36.9	0	0	0	1	0	0	0	0	0	0	0	0	0	0	0
28	0	0	0	0	0	0	0	145	78	88	20	36.5	0	0	0	0	0	0	0	0	0	0	0	0	17	1	1	25	0	1	0	0	70		0	0	0	1	0	0	0	0	0	0	0	0	0	0	0
26	0	0	0	0	0	0	0	125	72	56	18	35.8	0	0	0	0	0	0	0	0	0	0	0	0	15	1	1	25	0	1	0	0	71	34.8	0	0	0	0	0	0	0	0	0	0	0	0	0	0	0
14	0	0	0	0	0	0	0	106	50	94	20		0	0	0	0	0	0	0	0	0	0	0	0	10	1		25	0	1	0	0	93		0	0	0	0	0	0	0	0	0	0	0	0	0	0	0
31	0	0	0	0	0	0	0	105	75	75	20	37	0	0	0	0	0	0	0	0	0	0	0	0	15	1	1	25	0	1	0	0	65	32.5	0	0	0	0	0	0	0	0	0	0	0	0	0	0	0
16	0	0	0	0	0	0	0	110	80	76	18	37	0	0	0	0	0	0	0	0	0	0	0	0	15	1	1	25	0	1	0	0	76	37	0	0	0	0	0	0	0	0	0	0	0	0	0	0	0
11	0	0	0	0	0	0	0	83	62	72	21	33.2	0	0	0	0	0	0	0	0	0	0	0	0	15	1		25	0	1	0	0	60	37	0	0	0	1	0	0	0	0	0	0	0	0	0	0	0
31	0	0	0	0	0	1	0	74	46	65	19	37	0	0	0	0	0	0	0	0	0	0	0	0	50	1	1	25	0	1	0	0		37	0	0	0	1	0	0	0	0	0	0	0	0	0	0	0
39	0	0	0	0	0	0	0	103	62	62	20	36	0	0	0	0	0	0	0	0	0	0	0	0	40	1	1	25	0	2	0	0	70	37	0	0	0	0	0	0	0	0	0	0	0	0	0	0	0
26	0	0	0	0	0	0	0	115	85	80	18	34.6	0	0	0	0	0	0	0	0	0	0	0	0	15	1	1	25	0	1	0	0			0	0	0	0	0	0	0	0	0	0	0	0	0	0	0
12	0	0	0	0	0	0	0	110	90	77	19	37	0	0	0	0	0	0	0	0	0	0	0	0	29	1	1	26	0	2	0	0	77	37	0	0	0	1	0	0	0	0	0	0	0	0	0	0	0
16	0	0	0	0	0	0	0	123	80	95	24	36	0	0	0	0	0	0	0	0	0	0	0	0	22	0	0	25	1	1	0	0	92	35.6	0	0	0	0	0	0	0	0	0	0	0	0	0	0	0
18	0	0	0	0	0	0	0	113	66	81	19	35.3	0	0	0	0	0	0	0	0	0	0	0	0	14	1	2	22	0	1	0	0	79	36.2	0	0	0	0	0	0	0	0	0	0	0	0	0	0	0
15	0	0	0	0	0	0	0	122	66	63	19	32.5	0	0	0	0	0	0	0	0	0	0	0	0	15	1	1	25	0	1	0	0	66	35.2	0	0	0	0	0	0	0	0	0	0	0	0	0	0	0
10	0	0	0	0	0	0	0	139	70	109	22	34.5	0	0	0	0	0	0	0	0	0	0	0	0	15	1	1	25	0	1	0	0	69	35.6	0	0	0	1	0	0	0	0	0	0	0	0	0	0	0
16	0	1	1	0	0	0	0	113	81	61	18	35.8	0	0	0	0	0	0	0	0	0	0	0	0	15	1		25	0	1	0	0	80	35.7	0	0	0	0	0	0	0	0	0	0	0	0	0	0	0
25	0	0	0	0	0	0	0	110	90	82	19	37												0		1	1	25	0	0	0	0	82	36.5	0	0	0	0	0	0	0	0	0	0	0	0	0	0	0
11	0	0	0	0	0	0	0	107	49	102			0	0	0	0	0	0	0	0	0	0	0	0	17	1	1	28	0	1	0	0	82		0	0	0	0	0	0	0	0	0	0	0	0	0	0	0
43	0	0	0	0	0	1	0	105	67	67	21	36.3	0	0	0	0	0	0	0	0	0	0	0	0	15	1	1	25	0	1	0	0	96	35.9	0	0	0	1	0	0	0	0	0	0	1	0	0	0	0
32	0	0	0	0	0	0	0	144	90	70	19	34.6	0	0	0	0	0	0	0	0	0	0	0	0	15	1	1	25	0	1	0	0	77	35.7	0	0	0	0	0	0	0	0	0	0	0	0	0	0	0
11	0	0	0	0	0	0	0	128	74	84	24	36	0	0	0	0	0	0	0	0	0	0	0	0	15	1	1	18	0	3	0	0	95	36	0	0	0	0	0	0	0	0	0	0	0	0	0	0	0
10	0	0	0	0	0	0	0	138	99	73	20		0	0	0	0	0	0	0	0	0	0	0	0	16	1	1	25	0	1	0	0	77		0	0	0	0	0	0	0	0	0	0	0	0	0	0	0
29	0	0	0	0	0	0	0	138	86	108	20	36.5	0	0	0	0	0	0	0	0	0	0	0	0	12	1	1	25	0	1	0	0	88	36.5	0	0	0	0	0	0	0	0	0	0	0	0	0	0	0
14	0	0	0	0	0	0	0	141	77	97	20	36	0	0	0	0	0	0	0	0	0	0	0	0	15	1	1	25	0	1	0	0	76		0	0	0	1	0	0	0	0	0	0	0	0	0	0	0
24	0	0	0	0	0	1	1	130	68	70	25		0	0	0	0	0	0	0	0	0	0	0	0	30	1	1	25	0	1	0	0	69	36.6	0	0	0	0	0	0	0	0	0	0	0	0	0	0	0
37	0	0	0	0	0	0	0	133	74	65	18	35	0	0	0	0	0	0	0	0	0	0	0	0	15	1	1	25	0	1	0	0	54		0	0	0	0	0	0	0	0	0	0	0	0	0	0	0
20	0	0	0	0	0	0	0	130	69	65	19	35.7	0	0	0	0	0	0	0	0	0	0	0	0	10	1	1	25	0	1	0	0	71	36	0	0	0	1	0	0	0	0	0	0	0	0	0	0	0
13	0	0	0	0	0	0	0	125	64	77	20	36	0	0	0	0	0	0	0	0	0	0	0	0	15	1	1	25		1	0	0	71	36	0	0	0	1	0	0	0	0	0	0	0	0	0	0	0
11	0	0	0	0	0	0	0	124		96	18	36.3	0	0	0	0	0	0	0	0	0	0	0	0	15	0	0	25	1	1	0	0	75	32	0	0	0	0	0	0	0	0	0	0	0	0	0	0	0
27	0	0	0	0	0	0	0	120	58	64	18	36	0	0	0	0	0	0	0	0	0	0	0	0	15	1	1	25	0	1	0	0	62	36	0	0	0	1	0	0	0	0	0	0	0	0	0	0	0
10	0	0	0	0	0	0	0	114	52	87	16		0	0	0	0	0	0	0	0	0	0	0	0	15	1	1	25	0	1	0	0	68		0	0	0	1	0	0	0	0	0	0	0	0	0	0	0
17	0	0	0	0	0	0	0	150	98	90	20	32.7	0	0	0	0	0	0	0	0	0	0	0	0	14	1	1	25	0	1	0	0	82	36.3	0	0	0	0	0	0	0	0	0	0	0	0	0	0	0
21	0	0	0	0	0	0	0	137	78	87		36.4	0	0	0	0	0	0	0	0	0	0	0	0	15	1	1	25	0	1	0	0	86	36	0	0	0	0	0	0	0	0	0	0	0	0	0	0	0
41	0	0	0	0	0	0	0	138	82	63	17		0	0	0	0	0	0	0	0	0	0	0	0	12	1	1	25	0	1	0	0	104	39	0	0	0	1	0	0	0	0	0	0	0	0	0	0	0
28	0	0	0	0	0	0	0	146	90	78	20	36.8	0	0	0	0	0	0	0	0	0	0	0	0	15	1	1	25	0	1	0	0	72	36.2	0	0	0	0	0	0	0	0	0	0	0	0	0	0	0
11	0	0	0	0	0	0	0	106	55	70	21		0	0	0	0	0	0	0	0	0	0	0	0	20	1	1	25	0	1	0	0	79		0	0	0	0	0	0	0	0	0	0	0	0	0	0	0
10	0	0	0	0	0	0	0	110	62	62	18	35.5	0	0	0	0	0	0	0	0	0	0	0	0	15	1	1	25	0	2	0	0	50	32.2	0	0	0	0	0	0	0	0	0	0	0	0	0	0	0
11	0	0	0	0	0	0	0	110	60	77	19	37	0	0	0	0	0	0	0	0	0	0	0	0	15	1	1	25	0	1	0	0	70	36	0	0	0	0	0	0	0	0	0	0	0	0	0	0	0
16	0	0	0	0	0	0	0	132	52	95	18	35.6	0	0	0	0	0	0	0	0	0	0	0	0	10	1	1	25	0	1	0	0	84	35	0	0	0	0	0	0	0	0	0	0	0	0	0	0	0
19	0	0	0	0	0	0	0	152	91	65	20	33.9	0	0	0	0	0	0	0	0	0	0	0	0	10	1	1	25	0	1	0	0	98	35.7	0	0	0	1	0	0	0	0	0	0	0	0	0	0	0
12	0	0	0	0	0	0	0	105	61	77	12	36.2	0	0	0	0	0	0	0	0	0	0	0	0	13	1	1	25	0	1	0	0	82	36.5	0	0	0	0	0	0	0	0	0	0	0	0	0	0	0
12	0	0	0	0	0	0	0	90	70	68	18	37	0	0	0	0	0	0	0	0	0	0	0	0	15	1	1	25	0	1	0	0	70	36	0	0	0	0	0	0	0	0	0	0	0	0	0	0	0
12	0	0	0	0	0	0	0	135	60	75	20	32.2	0	0	0	0	0	0	0	0	0	0	0	0	15	1	1	25		1	0	0	67	35	0	0	0	0	0	0	0	0	0	0	0	0	0	0	0
11	0	0	0	0	0	0	0	112	52	103	20		0	0	0	0	0	0	0	0	0	0	0	0	15	1	1	21	0	1	0	0	119		0	0	0	1	0	0	0	0	0	0	0	0	0	0	0
10	0	0	0	0	0	0	0	81	44	86	22	35.2	0	0	0	0	0	0	0	0	0	0	0	0	10	1	1	25	0	1	0	0	63	35.7	0	0	0	0	0	0	0	0	0	0	0	0	0	0	0
20	0	0	0	0	0	1	0	109	71	80	20	36	0	0	0	0	0	0	0	0	0	0	0	0	13	1	1	25	0	1	0	0	67	36	0	0	0	1	0	0	0	0	0	0	0	0	0	0	0
20	0	0	0	0	0	0	0	89	51	62	20		0	0	0	0	0	0	0	1	0	0	0	0	15	1	1	25	0	1	0	0	60	37	0	0	0	1	0	0	0	0	0	0	0	0	0	0	0
15	0	0	0	0	0	0	0	103	71	65	20	36	0	0	0	0	0	0	0	0	0	0	0	0	10	1	1	25	0	1	0	0	78		0	0	0	0	0	0	0	0	0	0	0	0	0	0	0
14	0	0	1	0	0	0	0	96	64	96	20	35.9	0	0	0	0	0	0	0	0	0	0	0	0	16	1	1	25	0	2	0	0	86	36	0	0	0	0	0	0	0	0	0	0	0	0	0	0	0
30	0	0	0	0	0	0	0	121	74	68	18		0	0	0	0	0	0	0	0	0	0	0	0	15	1	1	25	0	1	0	0	68	38	0	0	0	0	0	0	0	0	0	0	0	0	0	0	0
11	0	0	0	0	0	0	0	101	54	21	36.1	36	0	0	0	0	0	0	0	0	0	0	0	0	15	1	1	25	0	1	0	0	77	36	0	0	0	0	0	0	0	0	0	0	0	0	0	0	0
10	0	0	0	0	0	0	0	115	62	75	18	35.3	0	0	0	0	0	0	0	0	0	0	0	0	15	1	1	25	0	2	0	0	70	37	0	0	0	0	0	0	0	0	0	0	0	0	0	0	0
11	0	0	0	0	0	0	0	103	68	67	23	35.7	0	0	0	0	0	0	0	0	0	0	0	0	12	1	1	32	0	1	0	0	70	36	0	0	0	1	0	0	0	0	0	0	1	0	0	0	0
19	0	0	0	0	0	1	0	136	63	82	18		0	0	0	0	0	0	0	0	0	0	0	0	10	1		25	0	1	0	0	68	35.6	0	0	0	0	0	0	0	0	0	0	0	0	0	0	0
11	0	0	0	0	0	0	0	94	42	63	19	35.9	0	0	0	0	0	0	0	1	0	0	0	0	10	1	1	25	0	1	0	0	62	35.9	0	0	0	0	0	0	0	0	0	0	0	0	0	0	1
18	0	0	1	0	0	0	0	124	64	72	19	33.4	0	0	0	0	0	0	0	0	0	0	0	0	15	1	1	25	0	1	0	0	65	35	0	0	0	1	0	0	0	0	0	0	0	0	0	0	0
34	0	0	0	0	0	0	0	100	48	67	20	36.7	0	0	0	0	0	0	0	0	0	0	0	0	15	1	1	25	0	1	0	0	70	37	0	0	0	1	1	0	0	0	0	0	0	0	0	0	0
10	0	0	0	0	0	0	0				21	35.7	0	0	0	0	0	0	0	0	0	0	0	0	15	1	1	22	0	2	0	0			0	0	0	0	0	0	0	0	0	0	0	0	0	0	0
23	0	0	0	0	0	0	0	130	80	74	18	37	0	0	0	0	0	0	0	0	0	0	0	0	15	1	1	25	0	1	0	0	70	36	0	0	0	0	0	0	0	0	0	0	0	0	0	0	0
19	0	0	0	0	0	0	0	136	83	93	21	36	0	0	0	0	0	0	0	0	0	0	0	0	16	1	1	25	0	1	0	0	91	36.2	0	0	0	1	1	0	0	0	0	0	0	0	0	0	0
14	0	0	0	0	0	0	0	145	42	66	20		0	0	0	0	0	0	0	0	0	0	0	0	15	1	1	25	0	1	0	0	68		0	0	0	1	0	0	0	0	0	0	0	0	0	0	0
13	0	0	0	0	0	0	0	141	69	85	21	32.5	0	0	0	0	0	0	0	0	0	0	0	0	13	1		25	0	1	0	0	82	33.2	0	0	0	0	0	0	0	0	0	0	0	0	0	0	0
19	0	0	0	0	0	0	0	140	76	71	18	35.6	0	0	0	0	0	0	0	0	0	0	0	0	12	1	1	22	0	1	0	0	69		0	0	0	0	0	0	0	0	0	0	0	0	0	0	0
15	0	0	0	0	0	0	0	105	55	60	22	36	0	0	0	0	0	0	0	0	0	0	0	0	13	1	1	25	0	1	0	0	70	36	0	0	0	1	0	0	0	0	0	0	0	0	0	0	0
29	0	0	0	0	0	0	0	128	75	70	18	36.2	0	0	0	0	0	0	0	0	0	0	0	0	15	1	1	25	0	1	0	0	90	36.2	0	0	0	0	0	0	0	0	0	0	0	0	0	0	0
13	0	0	1	0	0	0	0	105	65	98	20	36	0	0	0	0	0	0	0	0	0	0	0	0	12	1	1	22	0	1	0	0	70	36	0	0	0	0	0	0	0	0	0	0	0	0	0	0	0
13	0	0	0	0	0	0	0						0	0	0	0	0	0	0	0	0	0	0	0	8	1	1	25	0	1	0	0	72		0	0	0	0	0	0	0	0	0	0	0	0	0	0	0
23	0	0	0	0	0	0	0	116	65	69	17	36.1	0	0	0	0	0	0	0	0	0	0	0	0	10	1	1	25	0	1	0	0	69	35	0	0	0	0	0	0	0	0	0	0	0	0	0	0	0
46	0	0	0	0	0	1	1	101	59	66	22	33.4	0	0	0	0	0	0	0	0	0	0	0	0	13	1	1	25	0	1	0	0	89	33.7	0	0	0	0	0	0	0	0	0	0	0	0	0	0	0
28	0	0	0	0	0	1	0	128	69	57	19	35.6	0	0	0	0	0	0	0	0	0	0	0	0	24	1	1	25	0	1	0	0	54	35.2	0	0	0	1	0	0	0	0	0	0	1	0	0	0	0
25	0	0	0	1	0	1	0	109	67	77	19	35.6	0	0	0	0	0	0	0	0	0	0	0	0	13	1	1	25	0	1	0	0	78	35.5	0	0	0	0	0	0	0	0	0	0	0	0	0	0	0
23	0	0	0	0	0	0	0	106	52	53	19	37	0	0	0	0	0	0	0	0	0	0	0	0	15	1	1	25	0	1	0	0	107	36.5	0	0	0	0	0	0	0	0	0	0	0	0	0	0	0
16	0	0	0	0	0	1	0	130	76	91	20		0	0	0	0	0	0	0	0	0	0	0	0	15	1	1	25	0	1	0	0	54		0	0	0	0	0	0	0	0	0	0	0	0	0	0	0
32	0	0	0	0	0	0	0	109	66	81	19	36	0	0	0	0	0	0	0	0	0	0	0	0	15	1				1	0	0	61	35.8	0	0	0	0	1	0	0	0	0	0	0	0	0	0	0
11	0	0	0	0	0	0	0	110	70	70	19	37	0	0	0	0	0	0	0	0	0	0	0	0	15	1	1	25	0	2	0	0	70	36	0	0	0	0	0	0	0	0	0	0	0	0	0	0	0
15	0	0	1	0	0	0	0	128	62	86	22	36	0	0	0	0	0	0	0	0	0	0	0	0	11	1	1	25	0	1	0	0	96	36.2	0	0	0	1	0	0	0	0	0	0	0	0	0	0	0
60	0	0	0	0	0	0	0	128	25	67	19	36.5	0	0	0	0	0	0	0	0	0	0	0	0	15	1	1	25	0	1	0	0	68	32.1	0	0	0	0	0	0	0	0	0	0	0	0	0	0	0
12	0	0	0	0	0	0	0	123	75	71	21		0	0	0	0	0	0	0	0	0	0	0	0	27	1	1	25	0	1	0	0	90		0	0	0	0	0	0	0	0	0	0	0	0	0	0	0
26	0	0	0	0	0	0	0	120	80	70	19	36.5	0	0	0	0	0	0	0	0	0	0	0	0	15	1	1	27	0	1	0	0	70	36.3	0	0	0	0	0	0	0	0	0	0	0	0	0	0	0
22	0	0	0	0	0	1	0	147	73	57	19	34	0	0	0	0	0	0	0	0	0	0	0	0	19	1	1	25	0	1	0	0	68	32	0	0	0	0	0	0	0	0	0	0	0	0	0	0	0
35	0	0	0	0	0	0	0	135	83	73	16	35.8	0	0	0	0	0	0	0	0	0	0	0	0	15	1	1	25	0	1	0	0	100	35.5	0	0	0	0	0	0	0	0	0	0	0	0	0	0	0
13	0	0	0	0	0	0	0	140	70	86	20	35.7	0	0	0	0	0	0	0	0	0	0	0	0	15	1		25		1	0	0		36.2	0	0	0	1	0	0	0	0	0	0	1	0	0	0	0
27	0	0	0	0	0	0	0	127	78	76	18	36	0	0	0	0	0	0	0	0	0	0	0	0	15	1	1	25	0	1	0	0	70	33.9	0	0	0	1	0	0	0	0	0	0	0	0	0	0	0
16	0	0	0	0	0	0	0	119	66	72	19	34.9	0	0	0	0	0	0	0	0	0	0	0	0	10	1	1	25	0	1	0	0	67	35.2	0	0	0	0	0	0	0	0	0	0	0	0	0	0	0
36	0	0	0	0	0	1	0	115	69	90	18	36.5	0	0	0	0	0	0	0	0	0	0	0	0	20	1	1	25	0	1	0	0	65	36.2	0	0	0	0	0	0	0	0	0	0	0	0	0	0	0
24	0	0	0	0	0	1	0	132	76	81	19		0	0	0	0	0	0	0	0	0	0	0	0	15	1	1	25	0	1	0	0	83		0	0	0	1	0	0	0	0	0	0	0	0	0	0	0
11	0	0	0	0	0	0	0	100	53	73	22	34.2	0	0	0	0	0	0	0	0	0	0	0	0	15	1	1	25	0	1	0	0	87	35	0	0	0	0	0	0	0	0	0	0	0	0	0	0	0
17	0	0	0	0	0	0	0	142	70	89	20	35.6	0	0	0	0	0	0	0	0	0	0	0	0	15	1	1	22	0	1	0	0	104	36	0	0	0	0	0	0	0	0	0	0	0	0	0	0	0
13	0	0	0	0	0	0	0	147	67	64	20	36	0	0	0	0	0	0	0	0	0	0	0	0	18	1	1	26	0	2	0	0	66	35.7	0	0	0	1	0	0	0	0	0	0	0	0	0	0	0
10	0	0	0	0	0	0	0	100	60	74	22	36	0	0	0	0	0	0	0	0	0	0	0	0	18	1	1	20	0	1	0	0	80	36	0	0	0	0	0	0	0	0	0	0	0	0	0	0	0
17	0	0	0	0	0	0	0	139	57	91	19	34.4	0	0	0	0	0	0	0	0	0	0	0	0	11	1	1	25	0	1	0	0	68	36	0	0	0	0	0	0	0	0	0	0	0	0	0	0	0
18	0	0	0	0	0	0	0	159	79	100	20	36.5	0	0	0	0	0	0	0	0	0	0	0	0	15	1	1	25	0	1	0	0	37	37	0	0	0	1	0	0	0	0	0	0	0	0	0	0	0
12	0	0	0	0	0	0	0					36.7	0	0	0	0	0	0	0	0	0	0	0	0	15						0	0	90	36.2	0	0	0	0	0	0	0	0	0	0	0	0	0	0	0
14	0	0	0	0	1	0	0	111	62	80	20	32.9	0	0	0	0	0	0	0	0	0	0	0	0	10	1	1	28	0	1	0	0	84	36	0	0	0	1	0	0	0	0	0	0	0	0	0	0	0
14	0	0	0	0	0	0	0	128	72	88	20	35.6	0	0	0	0	0	0	0	0	0	0	0	0	14	1	1	25	0	1	0	0	80	35.2	0	0	0	0	0	0	0	0	0	0	0	0	0	0	0
10	0	0	0	0	0	0	0	100	70	65	19	36	0	0	0	0	0	0	0	0	0	0	0	0	15	1	1	25	0	2	0	0	70	34.3	0	0	0	0	0	0	0	0	0	0	0	0	0	0	0
45	0	0	0	0	0	0	0	131	75	54	18	35.3	0	0	0	0	0	0	0	0	0	0	0	0	10	1	1	25	0	1	0	0	47	36	0	0	0	0	0	0	0	0	0	0	0	0	0	0	0
15	0	0	0	0	0	0	0	115	72	92	18	36.2	0	0	0	0	0	0	0	0	0	0	0	0	10	1	1	25	0	1	0	0	53	36.5	0	0	0	0	0	0	0	0	0	0	0	0	0	0	0
21	0	0	0	0	0	0	0	143	76	92	19	34.9	0	0	0	0	0	0	0	0	0	0	0	0	16	1	1	25	0	1	0	0	90	35.2	0	0	0	1	0	0	0	0	0	0	0	0	0	0	0
10	0	0	1	0	0	0	0	118	74	91	21	34.3	0	0	0	0	0	0	0	0	0	0	0	0	15	1	1	25	0	1	0	0	90	34.7	0	0	0	0	0	0	0	0	0	0	0	0	0	0	0
15	0	0	0	0	0	0	0			64	22	36	0	0	0	0	0	0	0	0	0	0	0	0	14	0	0	25	1	1	0	0	86	35.2	0	0	0	0	0	0	0	0	0	0	0	0	0	0	0
18	0	0	0	0	0	0	0	132	76	65	19	32.1	0	0	0	0	0	0	0	0	0	0	0	0	15	1	1	21	0	1	0	0	61	35.5	0	0	0	1	0	0	0	0	0	0	0	0	0	0	0
19	0	0	0	0	0	0	0	140	81	60	20		0	0	0	0	0	0	0	0	0	0	0	0	16	1	1	25	0	1	0	0	64		0	0	0	1	0	0	0	0	0	0	0	0	0	0	0
10	0	0	0	0	1	0	1	130	82	86	18		0	0	0	0	0	0	0	0	0	0	0	0	15	0	0	20	1	1	0	0	75	32	0	0	0	0	0	0	0	0	0	0	0	0	0	0	0
23	0	0	1	0	0	1	0	122	62	63	20		0	0	0	0	0	0	0	0	0	0	0	0	12	1	1	25	0	1	0	0	67		0	0	0	0	0	0	0	0	0	0	0	0	0	0	0
22	0	0	0	0	0	1	0	140	81	59	18	35	0	0	0	0	0	0	0	0	0	0	0	0	15	1	1	25	0	1	0	0	53	36	0	0	0	1	0	0	0	0	0	0	0	0	0	0	0
20	0	0	0	0	0	1	0	90	72	65	18	37	0	0	0	0	0	0	0	0	0	0	0	0	15	1	1	25	0	1	0	0	70	37	0	0	0	0	0	0	0	0	0	0	0	0	0	0	0
11	0	0	0	0	0	0	0	89	79	86	20		0	0	0	0	0	0	0	0	0	0	0	0	15	1	1	25	0	1	0	0	75		0	0	0	0	0	0	0	0	0	0	0	0	0	0	0
37	0	0	0	0	0	0	0	109	65	69	18	36	0	0	0	0	0	0	0	0	0	0	0	0	15	1	1	25	0	1	0	0	88	35	0	0	0	0	0	0	0	0	0	0	0	0	0	0	0
15	0	0	0	0	0	0	0	126	60	89	18	36.4	0	0	0	0	0	0	0	0	0	0	0	0	16	1	1	25	0	1	0	0	88	35.3	0	0	0	0	0	0	0	0	0	0	0	0	0	0	0
22	0	0	0	0	0	1	0	106	70	84	20	36.5	0	0	0	0	0	0	0	0	0	0	0	0	12	1	1	30	0	1	0	0	88		0	0	0	1	0	0	0	0	0	0	0	0	0	0	0
11	0	0	0	0	0	0	0	131	60	90	18		0	0	0	0	0	0	0	0	0	0	0	0	13	1	1	25	0	1	0	0	93		0	0	0	0	0	0	0	0	0	0	1	0	0	0	0
21	0	0	0	0	0	0	0	125	70	73	20		0	0	0	0	0	0	0	0	0	0	0	0	11	1	1	25	0	1	0	0	72		0	0	0	0	0	0	0	0	0	0	0	0	0	0	0
10	0	0	0	0	0	0	0			64	22	36	0	0	0	0	0	0	0	0	0	0	0	0	15	1	1	22	0	2	0	0	62	36	0	0	0	0	0	0	0	0	0	0	0	0	0	0	0
31	0	0	0	0	0	1	0	133	70	84	20	37	0	0	0	0	0	0	0	0	0	0	0	0	20	1	1	25	0	1	0	0	90	36	0	0	0	0	0	0	0	0	0	0	0	0	0	0	0
12	0	0	0	0	0	0	0	110	66	76	22	36.4	0	0	0	0	0	0	0	0	0	0	0	0	15	0	0	25	1	1	0	0			0	0	0	0	0	0	0	0	0	0	0	0	0	0	0
24	0	0	0	0	0	0	0	120	62	74	20	36.5	0	0	0	0	0	0	0	0	0	0	0	0	15	1	1	25	0	1	0	0	72		0	0	0	1	0	0	0	0	0	0	0	0	0	0	0
10	0	0	0	0	0	0	0	111	65	85	20	32	0	0	0	0	0	0	0	0	0	0	0	0	15	1		25		1	0	0	88	34.4	0	0	0	0	0	0	0	0	0	0	0	0	0	0	0
23	0	0	0	0	0	0	0	124	63	57	19		0	0	0	0	0	0	0	0	0	0	0	0	13	1	1	25	0	1	0	0	96	36	0	0	0	1	0	0	0	0	0	0	0	0	0	0	0
12	0	0	1	0	0	0	0	104	51	81	20	35.4	0	0	0	0	0	0	0	0	0	0	0	0	14	1	1	25	0	1	0	0	80	36.2	0	0	0	0	0	0	0	0	0	0	0	0	0	0	0
14	0	0	0	0	0	0	0	115	68	59	18	36.2	0	0	0	0	0	0	0	0	0	0	0	0	20	1	1	25	0	1	0	0	67		0	0	0	0	0	0	0	0	0	0	0	0	0	0	0
12	0	0	0	0	0	0	0	123	55	107	22		0	0	0	0	0	0	0	0	0	0	0	0	18	1	1	25	0	1	0	0	110		0	0	0	0	0	0	0	0	0	0	0	0	0	0	0
12	0	0	0	0	0	0	0	120	80	78	21		0	0	0	0	0	0	0	0	0	0	0	0	15	1	1	25	0	1	0	0	61	33.7	0	0	0	0	0	0	0	0	0	0	0	0	0	0	0
12	0	0	0	0	0	0	0	110	61	94	17		0	0	0	0	0	0	0	0	0	0	0	0	17	1	1	25	0	1	0	0	99		0	0	0	0	0	0	0	0	0	0	0	0	0	0	0
29	0	0	0	0	0	1	0	123	99	98	18	36.2	0	0	0	0	0	0	0	0	0	0	0	0	10	0	0	25	1	1	0	0	75	36	0	0	0	1	0	0	0	0	0	0	0	0	0	0	0
29	0	0	0	0	0	1	1	129	73	102	25	36.2	0	0	0	0	0	0	0	0	0	0	0	0	15	0	0	25	1	1	0	0	92	36.2	0	0	0	0	0	0	0	0	0	0	0	0	0	0	0
14	0	0	0	0	0	0	0	155	63	75	18		0	0	0	0	0	0	0	0	0	0	0	0	14	1	1	25	0	1	0	0	75	36.5	0	0	0	0	0	0	0	0	0	0	0	0	0	0	0
25	0	0	0	0	0	0	1	125	57	72	17	36	0	0	0	0	0	0	0	0	0	0	0	0	10	1	1	25	0	1	0	0	72	36	0	0	0	1	0	0	0	0	0	0	0	0	0	0	1
32	0	0	0	0	0	0	0	120	80	72	19	37	0	0	0	0	0	0	0	0	0	0	0	0	15	1	1	25	0	1	0	0	68	36.1	0	0	0	0	0	0	0	0	0	0	0	0	0	0	0
20	0	0	0	0	0	0	1	120	95	89	21	35.7	0	0	0	0	0	0	0	0	0	0	0	0	16	1	1	25	0	1	0	0	90	35.7	0	0	0	0	0	0	0	0	0	0	0	0	0	0	0
16	0	0	0	0	0	0	0						0	0	0	0	0	0	0	0	0	0	0	0	15	0	0		1	1	0	0		37	0	0	0	0	0	0	0	0	0	0	0	0	0	0	0
21	0	0	0	0	0	0	0	109	75	62	18		0	0	0	0	0	0	0	0	0	0	0	0	12	1	1	25	0	1	0	0	68	37	0	0	0	1	0	0	0	0	0	0	0	1	1	0	1
14	0	0	0	0	0	0	0	100	70	70	19	36	0	0	0	0	0	0	0	0	0	0	0	0	15	1	1	25	0	2	0	0	68	35.3	0	0	0	0	0	0	0	0	0	0		0	0	0	0
33	0	0	0	0	0	0	1	117	79	71	18	36.2	0	0	0	0	0	0	0	0	0	0	0	0	15	0	0	25	1	1	0	0	80	38.8	0	0	0	1	0	0	0	0	0	0	0	0	0	0	0
11	0	0	0	0	0	0	0			80	22	37	0	0	0	0	0	0	0	0	0	0	0	0	15	1	1	25	0	2	0	0			0	0	0	0	0	0	0	0	0	0	0	0	0	0	0
36	0	0	0	0	0	0	0	142	91	84	16	36.2	0	0	0	0	0	0	0	0	0	0	0	0	18	1	1	25	0	1	0	0	79	36.9	0	0	0	1	0	0	0	0	0	0	0	0	0	0	0
14	0	0	0	0	0	0	0	110	70	70	18	37	0	0	0	0	0	0	0	0	0	0	0	0	15	1	1	25	0	2	0	0	70	32.5	0	0	0	0	0	0	0	0	0	1	0	0	0	0	0
15	0	0	1	0	0	0	0	119	98	75	20		0	0	0	0	0	0	0	0	0	0	0	0	18	1	1	22	0	1	0	0	62		0	0	0	1	0	0	0	0	0	0	0	0	0	0	0
19	0	0	0	0	0	1	0	129	78	69	18		0	0	0	0	0	0	0	0	0	0	0	0	15	1	1	25	0	1	0	0	65		0	0	0	1	0	0	0	0	0	0	1	0	0	0	0
10	0	0	0	0	0	0	0	90	62	69	19	36.7	0	0	0	0	0	0	0	0	0	0	0	0	13	1	1	18	0	2	0	0	70	37	0	0	0	0	0	0	0	0	0	0	0	0	0	0	0
13	0	0	0	0	0	0	0	133	59	95	20	34	0	0	0	0	0	0	0	0	0	0	0	0	12	1	1	25	0	1	0	0	91		0	0	0	0	0	0	0	0	0	0	0	0	0	0	0
10	0	0	0	0	0	0	0	98	55	92	22	36.5	0	0	0	0	0	0	0	0	0	0	0	0	11	1	1	25	0	1	0	0	85	35.9	0	0	0	0	0	0	0	0	0	0	0	0	0	0	0
15	0	0	0	0	0	0	0	90	72	78	19	37	0	0	0	0	0	0	0	0	0	0	0	0	15	1	1	20	0	2	0	0	78	37	0	0	0	1	0	0	0	0	0	0	0	0	0	0	0
11	0	0	0	0	0	0	0	92	72	68	19	36.5	0	0	0	0	0	0	0	0	0	0	0	0	15	1	1	20	0	2	0	0	68	36.5	0	0	0	1	0	0	0	0	0	0	0	0	0	0	0
10	0	0	0	0	0	0	0	136	88	79	33	33.8	0	0	0	0	0	0	0	0	0	0	0	0	15	1		25	0	1	0	0	79	35.2	0	0	0	1	0	0	0	0	0	0	0	0	0	0	0
27	0	0	1	0	0	1	0	147	99	76	22	35.5	0	0	0	0	0	0	0	0	0	0	0	0	15	1	1	30	0	1	0	0	81	35.5	0	0	0	0	0	0	0	0	0	0	0	0	0	0	0
13	0	0	0	0	0	0	0	130	52	83	21	36	0	0	0	0	0	0	0	0	0	0	0	0	14	1	1	21	0	1	0	0	76	36	0	0	0	0	0	0	0	0	0	1	0	0	0	0	0
27	0	0	0	0	1	0	1	119	64	72	18	36	0	0	0	0	0	0	0	0	0	0	0	0	15	1	1	28	0	1	0	0	77	36.5	0	0	0	1	1	0	0	0	0	0	0	0	0	0	0
20	0	0	0	0	0	0	0	100	69	65	18	35.5	0	0	0	0	0	0	0	0	0	0	0	0	15	1	1	25	0	1	0	0	68	35.3	0	0	0	0	0	0	0	0	0	1	0	0	1	0	0
12	0	0	0	0	0	0	0	110	78	70	19	37	0	0	0	0	0	0	0	0	0	0	0	0	15	1	1	26	0	2	0	0	70	36.5	0	0	0	1	0	0	0	0	0	0	0	0	0	0	0
10	0	0	0	0	0	0	0	90	67	74	19	37	0	0	0	0	0	0	0	0	0	0	0	0	13	1	1	22	0	2	0	0	74	36.5	0	0	0	1	0	0	0	0	0	0	0	0	0	0	0
10	0	0	0	0	0	0	0	105	43	88	23	36.7	0	0	0	0	0	0	0	0	0	0	0	0	12	0	0	25	1	1	0	0	70	36.5	0	0	0	0	0	0	0	0	0	0	0	0	0	0	0
10	0	0	0	0	0	0	0	90	72	68	19	36	0	0	0	0	0	0	0	0	0	0	0	0	15	1	1	28	0	2	0	0	68	36	0	0	0	1	0	0	0	0	0	0	0	1	1	0	1
13	0	0	1	0	0	0	0	107	59	78	20	36.7	0	0	0	0	0	0	0	0	0	0	0	0	22	1	1	25	0	2	0	0	76	36.8	0	0	0	1	1	0	0	0	0	0	0	0	0	0	0
20	0	0	0	0	0	0	0	139	77	92	20	36	0	0	0	0	0	0	0	0	0	0	0	0	20	1	1	34	0	1	0	0	80	36	0	0	0	0	0	0	0	0	0	0	0	0	0	0	0
32	0	0	0	0	0	0	0	152	98	61	18	36.6	0	0	0	0	0	0	0	0	0	0	0	0	15	1	1	25	0	1	0	0	98	36	0	0	0	1	0	0	0	0	0	0	0	0	0	0	0
11	0	0	0	0	0	0	0	111	52	93	21	33.3	0	0	0	0	0	0	0	0	0	0	0	0	12	1	1	25	0	1	0	0	89	36	0	0	0	1	0	0	0	0	0	0	0	0	0	0	0
16	0	0	0	0	0	0	0	142	72	80	20	36	0	0	0	0	0	0	0	0	0	0	0	0	17	1	1	25	0	1	0	0	62	36.2	0	0	0	0	0	0	0	0	0	0	0	0	0	0	0
19	0	0	0	0	0	0	0	114	61	80	17	35.7	0	0	0	0	0	0	0	0	0	0	0	0	14	0	0	25	1	1	0	0	85		0	0	0	1	0	0	0	0	0	0	0	0	0	0	0
11	0	0	0	0	0	0	0	100	60	65	18	36.5	0	0	0	0	0	0	0	0	0	0	0	0	15	1	1	25	0		0	0	70	37	0	0	0	1	1	0	0	0	0	0	0	0	0	0	0
22	0	0	0	0	0	1	0	127	50	61	18	36.4	0	0	0	0	0	0	1	0	0	0	0	0	15	1	1	25	0	1	0	0	68	35.6	0	0	0	0	0	0	0	0	0	0	0	0	1	0	0
15	0	0	0	0	0	0	0	118	73	86	20		0	0	0	0	0	0	0	0	0	0	0	0	12	1	0	25	0	1	0	0	78		0	0	0	1	0	0	0	0	0	0	0	0	0	0	0
27	0	0	0	0	0	1	0	136	73	55	18	35.2	0	0	0	0	0	0	0	0	0	0	0	0	15	1	1	25	0	1	0	0	81	36.3	0	0	0	0	0	0	0	0	0	0	0	0	1	0	0
18	0	0	0	0	0	0	0	115	70	79	18	35.2	0	0	0	0	0	0	0	0	0	0	0	0	15	1	1	25	0	1	0	0	68	36.4	0	0	0	0	0	0	0	1	0	0	0	0	1	0	0
11	0	0	0	0	0	0	0	141	79	80		35.2	0	0	0	0	0	0	0	0	0	0	0	0	15	1		25	0	1	0	0	81	36	0	0	0	0	0	0	0	0	0	0	0	0	0	0	0
10	0	0	0	0	0	0	0	106	79	98	19	36.2	0	0	0	0	0	0	0	0	0	0	0	0	30	1	1	25	0	2	0	0	96	36.2	0	0	0	0	0	0	0	0	0	0	0	0	0	0	0
13	0	0	0	0	0	0	0	119	53	66	21	35.7	0	0	0	0	0	0	0	0	0	0	0	0	13	1	1	25	0	1	0	0	82	36.1	0	0	0	0	0	0	0	0	0	0	0	0	0	0	0
13	0	0	1	0	0	0	0	118	72	96	22	32.9	0	0	0	0	0	0	0	0	0	0	0	0	10	1		25		1	0	0	67	35.2	0	0	0	1	0	0	0	0	0	0	0	0	0	0	0
33	0	0	0	0	0	0	0	132	84	57	20	37	0	0	0	0	0	0	0	0	0	0	0	0	13	1	1	25	0	1	0	0	51	36	0	0	0	0	0	0	0	0	0	0	0	0	0	0	0
11	0	0	0	0	0	0	0	118	68	99	21	32.4	0	0	0	0	0	0	0	0	0	0	0	0	13	1	1	21	0	1	0	0	96	32.6	0	0	0	0	0	0	0	0	0	0	0	0	0	0	0
23	0	0	0	0	0	0	0	180	60	58	20	35.7	0	0	0	0	0	0	0	0	0	0	0	0	15	1	1	25	0	1	0	0	66	35.4	0	0	0	0	0	0	0	0	0	0	0	0	1	0	0
33	0	0	0	0	0	1	0	120	80	74	19	37	0	0	0	0	0	0	0	0	0	0	0	0	15	1	1	25	0	1	0	0	82	26.4	0	0	0	0	0	0	0	0	0	0	0	0	1	0	0
13	0	0	0	0	0	0	0						0	0	0	0	0	0	0	0	0	0	0	0	15	0	0	29	1	1	0	0		36.1	0	0	0	1	0	0	0	0	0	0	0	0	0	1	0
40	0	0	0	0	0	0	0	140	84	88	18	34.8	0	0	0	0	0	0	0	1	0	0	0	0	15	1	1	25	0	1	0	0	79	34.7	0	0	0	0	0	0	0	0	0	0	0	0	1	0	0
19	0	0	0	0	0	0	0	128	72	98	18	36.5	0	0	0	0	0	0	0	0	0	0	0	0	15	1	1	25	0	1	0	0	96	32.7	0	0	0	0	0	0	0	0	0	0	0	0	0	0	0
10	0	0	0	0	0	0	0	85	50	79	22	36.5	0	0	0	0	0	0	0	1	0	0	0	0	13	1	1	18	0	2	0	0	89	34.9	0	0	0	1	0	0	0	0	0	0	0	0	0	0	0
11	0	0	0	0	0	0	0	98	51	87	20	37	0	0	0	0	0	0	0	0	0	0	0	0	15	1	1	25	0	2	0	0		36	0	0	0	0	0	0	0	0	0	0	0	0	0	0	0
46	0	0	0	0	0	0	0	121	77	90	21	35.4	0	0	0	0	0	0	0	0	0	0	0	0	10	1	1	28	0	1	0	0	80	35.2	0	0	0	0	1	1	0	0	0	0	1	0	0	0	0
19	0	0	0	0	0	0	0	110	92	70	19	37	0	0	0	0	0	0	0	0	0	0	0	0	15	1	1	25	0	1	0	0	70	36.5	0	0	0	0	0	0	0	0	0	0	0	0	0	0	0
11	0	0	0	0	0	0	0	121	30	91	20	36	0	0	0	0	0	0	0	0	0	0	0	0	18	0	0	25	1	1	0	0	91	36	0	0	0	0	0	0	0	0	0	0	0	0	0	0	0
15	0	0	0	0	0	0	0	148	99	98	22	36.4	0	0	0	0	0	0	0	0	0	0	0	0	10	1	1	25	0	1	0	0	57	36.7	0	0	0	1	0	0	0	0	0	0	0	0	0	0	0
24	0	0	0	0	0	1	0	119	67	78	19	36.3	0	0	0	0	0	0	0	0	0	0	0	0	30	1	1	25	0	1	0	0	64	36	0	0	0	0	0	0	0	0	0	0	0	0	0	0	0
13	0	0	0	0	0	0	0					36.8	0	0	0	0	0	0	0	0	0	0	0	0	42	1	1	20	0	1	0	0	70	36	0	0	0	1	0	0	0	0	0	0	0	0	0	0	0
10	0	0	0	0	0	0	0	81	49	99	22		0	0	0	0	0	0	0	0	0	0	0	0	13	1	1	25	0	1	0	0	88		0	0	0	0	0	0	0	0	0	0	0	0	0	0	0
10	0	0	0	0	0	0	0	120	70	69	17	36	0	0	0	0	0	0	0	0	0	0	0	0	15	1	1	25	0	1	0	0	76	35.3	0	0	0	0	0	0	0	0	0	0	0	0	3	2	0
15	0	0	0	0	0	0	0	113	65	78	17	35	0	0	0	0	0	0	0	0	0	0	0	0	15	1	1	25	0	2	0	0	67	35	0	0	0	0	0	0	0	0	0	0	0	0	0	0	0
23	0	0	0	0	1	1	1	138	96	74	17	36	0	0	0	0	0	0	0	0	0	0	0	0	10	1	1	25	0	1	0	0	73	36	0	0	0	1	0	0	0	0	0	0	0	0	0	0	0
11	0	0	0	0	0	0	0	98	53	67	22	35.2	0	0	0	0	0	0	0	0	0	0	0	0	9	1	1	25	0	1	0	0	91		0	0	0	0	0	0	0	0	0	0	0	0	0	0	0
13	0	0	0	0	0	0	0	110	64	98	18		0	0	0	0	0	0	0	0	0	0	0	0	12	1	1	25	0	1	0	0	83		0	0	0	0	0	0	0	0	0	0	0	0	0	0	0
14	0	0	1	0	0	0	0	106	51	92	20		0	0	0	0	0	0	0	1	0	0	0	0	10	1		25	0	1	0	0	78		0	0	0	0	0	0	0	0	0	0	0	0	0	0	0
12	0	0	0	0	0	0	0	110	70	80	18	36.4	0	0	0	0	0	0	0	0	0	0	0	0	15	0	0	25	1	1	0	0	75	36.2	0	0	0	0	0	0	0	0	0	0	0	0	0	0	0
15	0	0	0	0	0	0	0	100	69	69	19	37	0	0	0	0	0	0	0	0	0	0	0	0	15	1	1	20	0	2	0	0	69	36.5	0	0	0	0	0	0	0	0	0	0	0	0	0	0	0
18	0	0	0	0	0	1	0	117	52	78			0	0	0	0	0	0	0	0	0	0	0	0	15	1	1	25	0	1	0	0	95		0	0	0	1	0	0	0	0	0	0	0	0	0	0	0
13	0	0	0	0	0	0	0	159	92	94	20	34.4	0	0	0	0	0	0	0	0	0	0	0	0	11	1	1	25	0	1	0	0	83	35	0	0	0	1	0	0	0	0	0	0	0	0	0	0	0
16	0	0	0	0	0	0	0	114	96	83	20	36	0	0	0	0	0	0	0	0	0	0	0	0	12	1	1	25	0	1	0	0	75		0	0	0	1	0	0	0	0	0	0	1	0	0	0	0
17	0	0	0	0	0	0	0	111	61	68	19	35.8	0	0	0	0	0	0	0	0	0	0	0	0	15	1	1	25	0	1	0	0	68	36	0	0	0	1	0	0	0	0	0	0	0	0	0	0	0
41	0	0	0	0	0	1	0	134	94	98	17	36.2	0	0	0	0	0	0	0	0	0	0	0	0	30	0	0	25	1	1	0	0	98	36.7	0	0	0	0	0	0	0	0	0	0	0	0	0	0	0
12	0	0	0	0	0	0	0	100	70	69	19	37	0	0	0	0	0	0	0	0	0	0	0	0	10	1	1	25	0	2	0	0	70	36	0	0	0	0	0	0	0	0	0	0	0	0	0	0	0
10	0	0	0	0	0	0	0	109	50	81	21	36	0	0	0	0	0	0	0	0	0	0	0	0	15	1	1	22	0	1	0	0	96	36.2	0	0	0	0	0	0	0	0	0	0	0	0	0	0	0
21	0	0	0	0	0	0	0	133	62	62	19	35	0	0	0	0	0	0	0	0	0	0	0	0	15	1	1	25	0	1	0	0	66	35	0	0	0	0	0	0	0	0	0	0	0	0	0	0	0
27	0	0	0	0	0	1	0	149	89	50	19	35.8	0	0	0	0	0	0	0	0	0	0	0	0	20	1	1	25	0	1	0	0	57	36.7	0	0	0	0	0	0	0	0	0	0	0	0	0	0	0
10	0	0	0	0	0	0	0	110	69	68	16	36	0	0	0	0	0	0	0	0	0	0	0	0	15	1	1	20	0	2	0	0	78		0	0	0	1	0	0	0	0	0	0	0	0	0	0	0
14	0	0	0	0	0	0	0	122	62	72	20	33.1	0	0	0	0	0	0	0	0	0	0	0	0	10	1	1	25	0	1	0	0	77	33.2	0	0	0	1	0	0	0	0	0	0	0	0	0	0	0
16	0	0	0	0	1	0	0	123	81	73			0	0	0	0	0	0	0	0	0	0	0	0	10	1	1	25	0	1	0	0	67		0	0	0	0	0	0	0	0	0	0	0	0	0	0	0
19	0	0	0	0	0	0	0	111	51	80	21	36.6	0	0	0	0	0	0	0	0	0	0	0	0	15	1	1	25	0	1	0	0	81	36.5	0	0	0	1	0	0	0	0	0	0	1	0	0	0	0
31	0	0	0	0	0	1	1	125	78	79	18		0	0	0	0	0	0	0	0	0	0	0	0	9	1	1	25	0	1	0	0	80	36.9	0	0	0	0	0	0	0	0	0	0	0	0	0	0	0
11	0	0	0	0	0	0	0	109	60	62	16	36	0	0	0	0	0	0	0	0	0	0	0	0	15	1	1	25	0	1	0	0	58		0	0	0	0	0	0	0	0	0	0	0	0	0	0	0
23	0	0	0	0	0	1	0	126	63	52	19	34	0	0	0	0	0	0	0	0	0	0	0	0	15	1	1	25	0	1	0	0	52	36.2	0	0	0	0	0	0	0	0	0	0	0	0	0	0	0
10	0	0	0	0	0	0	0	128	59	90	22		0	0	0	0	0	0	0	0	0	0	0	0	28	1	1	25	0	1	0	0	73		0	0	0	1	0	0	0	0	0	0	0	0	0	0	0
11	0	0	0	0	0	0	0	124	46	67	21		0	0	0	0	0	0	0	0	0	0	0	0	15	1	1		0		0	0	75		0	0	0	0	0	0	0	0	0	0	0	0	0	0	0
27	0	0	0	0	1	1	0	138	79	69	18	36.2	0	0	0	0	0	0	0	0	0	0	0	0	15	1	1	25	0	1	0	0	62	36.4	0	0	0	1	0	0	0	0	0	0	0	0	0	0	0
11	0	0	0	0	0	0	0	83	62	72	21	33.2	0	0	0	0	0	0	0	0	0	0	0	0	15	1		25	0	1	0	0	60	37	0	0	0	1	0	0	0	0	0	0	0	0	0	0	0
13	0	0	0	0	0	0	0	145	60	95	24	36	0	0	0	0	0	0	0	0	0	0	0	0	25	0	0	25	1	1	0	0	70	37	0	0	0	1	0	0	0	0	0	0	0	0	0	0	0
12	0	0	0	0	0	0	0	111	59	82	21	34.2	0	0	0	0	0	0	0	0	0	0	0	0	15	1	1	25	0	1	0	0	86	35.2	0	0	0	0	0	0	0	0	0	0	0	0	0	0	0
34	0	0	0	0	0	0	0	150	90	68	17	35.7	0	0	0	0	0	0	0	0	0	0	0	0	18	1	1	25	0	1	0	0	32	36	0	0	0	0	0	0	0	0	0	0	0	0	0	0	0
32	0	0	0	0	0	0	0	152	90	54	17		0	0	0	0	0	0	0	0	0	0	0	0	15	1	1	25	0	1	0	0	51		0	0	0	1	0	0	0	0	0	0	0	0	0	0	0
24	0	0	0	0	0	0	0	153	91	63	17	36.3	0	0	0	0	0	0	0	0	0	0	0	0	15	1	1	27	0	1	0	0	64	36.2	0	0	0	0	0	0	0	0	0	0	0	0	0	0	0
23	0	0	0	0	0	0	0	130	72	76	18	66.2	0	0	0	0	0	0	0	0	0	0	0	0	15	1	1	25	0	1	0	0	64	35.4	0	0	0	0	0	0	0	0	0	0	0	0	1	0	0
12	0	0	0	0	0	0	0	109	63	67	20		0	0	0	0	0	0	0	0	0	0	0	0	26	1	1	25	0	1	0	0	68		0	0	0	1	0	0	0	0	0	0	0	0	0	0	0
21	0	0	0	0	0	0	0	112	61	77	19	36.1	0	0	0	0	0	0	0	0	0	0	0	0	15	1	1	25	0	1	0	0	77	35	0	0	0	1	0	0	0	0	0	0	0	0	0	0	0
23	0	0	0	0	0	0	0	153	79	79	20	37	0	0	0	0	0	0	0	0	0	0	0	0	15	1	1	25	0	1	0	0	101	37	0	0	0	0	0	0	0	0	0	0	0	0	0	0	0
22	0	0	0	0	0	1	0	142	88	64	20		0	0	0	0	0	0	0	0	0	0	0	0	15	1	1	26	0	1	0	0	70		0	0	0	1	0	0	0	0	0	0	0	0	0	0	0
10	0	0	0	0	0	0	0	121	60	91	20	36	0	0	0	0	0	0	0	0	0	0	0	0	10	0	0	25	1	1	0	0			0	0	0	0	0	0	0	0	0	0	0	0	0	0	0
11	0	0	0	0	0	0	0	100	70	70	19	36	0	0	0	0	0	0	0	0	0	0	0	0	15	1	1	25	0	2	0	0	82	32.1	0	0	0	0	0	0	0	0	0	0	0	0	0	0	0
34	0	0	0	0	0	0	0	149	79	96	18	36.4	0	0	0	0	0	0	0	0	0	0	0	0			1			1	0	0	92	36.2	0	0	0	0	0	0	0	0	0	0	0	0	0	0	0
43	0	0	0	0	0	1	0	163	89	94	20	37	0	0	0	0	0	0	0	0	0	0	0	0	18	1	1	25	0	1	0	0	88		0	0	0	0	0	0	0	0	0	0	0	0	0	0	0
39	0	0	0	0	0	1	0	138	99	100	20		0	0	0	0	0	0	0	0	0	0	0	0	11	1	1	25	0	1	0	0	90	36.5	0	0	0	0	0	0	0	0	0	0	0	0	0	0	0
35	0	0	0	0	0	1	1	118	78	85	19	35.9	0	0	0	0	0	0	0	0	0	0	0	0	20	1	1	25	0	1	0	0	92	36	0	0	0	0	0	0	0	0	0	0	0	0	0	0	0
10	0	0	0	0	0	0	0	122	75	72	20	36	0	0	0	0	0	0	0	0	0	0	0	0	12	1	1	26	0	1	0	0	70	36	0	0	0	1	0	0	0	0	0	0	0	0	0	0	0
20	0	0	0	0	0	0	0	126	89	89	20	36	0	0	0	0	0	0	0	0	0	0	0	0	13	1	1	25	0	1	0	0	72	32.6	0	0	0	1	0	0	0	0	0	0	0	0	0	0	0
15	0	0	0	0	0	0	0	142	69	99	18	36.4	0	0	0	0	0	0	0	0	0	0	0	0	35	0	0	25	1	1	0	0	97	36.4	0	0	0	0	0	0	0	0	0	0	0	0	0	0	0
10	0	0	0	0	0	0	0	78	46	108	22	36.8	0	0	0	0	0	0	0	0	0	0	0	0	20	1	1		0	1	0	0			0	0	0	0	0	0	0	0	0	0	0	0	0	0	0
10	0	0	0	0	0	0	0	90	72	70	19	36	0	0	0	0	0	0	0	0	0	0	0	0	12	1	1	25	0	1	0	0	70	37	0	0	0	1	1	0	0	0	0	0	0	0	0	0	0
21	0	0	0	0	0	0	0	100	80	70	19	37	0	0	0	0	0	0	0	0	0	0	0	0	15	1	1	25	0	1	0	0	69	32.8	0	0	0	0	0	0	0	0	0	0	0	0	1	0	0
11	0	0	0	0	0	0	0	109	67	96	18		0	0	0	0	0	0	0	0	0	0	0	0	10	0	0	25	1	1	0	0	85	36.1	0	0	0	0	0	0	0	0	0	0	0	0	0	0	0
29	0	0	0	0	0	1	0	130	79	89	18	36.5	0	0	0	0	0	0	0	0	0	0	0	0	15	1	1	25	0	1	0	0	91	36	0	0	0	1	0	0	0	0	0	0	0	0	0	0	0
11	0	0	0	0	0	0	0	120	80	80	18	37	0	0	0	0	0	0	0	0	0	0	0	0	15	1	1	25	0	2	0	0	70	37	0	0	0	0	0	0	0	0	0	0	0	0	0	0	0
32	0	0	0	0	0	0	0	144	95	74	18	36	0	0	0	0	0	0	0	0	0	0	0	0	18	1	1	25	0	1	0	0	74		0	0	0	0	0	0	0	0	0	0	0	0	0	0	0
12	0	0	0	0	0	0	0	123	60	71	20	32.2	0	0	0	0	0	0	0	0	0	0	0	0	10	0	0	25	1	1	0	0			0	0	0	0	0	0	0	0	0	0	0	0	0	0	0
11	0	0	0	0	0	0	0	127	46	62	21	35.7	0	0	0	0	0	0	0	0	0	0	0	0	11	1	1	22	0	1	0	0	73	33.1	0	0	0	1	0	0	0	0	0	0	0	0	0	0	0
16	0	0	0	0	0	0	0	130	70	77	20		0	0	0	0	0	0	0	0	0	0	0	0	10	1	1	20	0	1	0	0	75		0	0	0	1	0	0	0	0	0	0	0	0	0	0	0
10	0	0	0	0	0	0	0	130	68	105	18	36.2	0	0	0	0	0	0	0	0	0	0	0	0	18	1	1	25	0	2	0	0	92	36.2	0	0	0	1	1	0	0	0	0	0	0	0	0	0	0
25	0	0	0	0	0	1	1	103	72	88	20		0	0	0	0	0	0	0	0	0	0	0	0	20	1	1	25	0	1	0	0	80	36	0	0	0	1	0	0	0	0	0	0	0	0	0	0	0
10	0	0	0	0	0	0	0	106	63	70	20	36.5	0	0	0	0	0	0	0	0	0	0	0	0	15	1	1	25	0	1	0	0	71		0	0	0	0	0	0	0	0	0	0	0	0	0	0	0
10	0	0	0	0	0	0	0	121	77	92	17	36.2	0	0	0	0	0	0	0	0	0	0	0	0	13	1	1	21	0	1	0	0	68	36.5	0	0	0	0	0	0	0	0	0	0	0	0	0	0	0
10	0	0	0	0	0	0	0	110	82	70	19	37	0	0	0	0	0	0	0	0	0	0	0	0	15	1	1	25	0	2	0	0	70		0	0	0	1	0	0	0	0	0	0	0	0	0	0	0
20	0	0	0	0	0	1	0	138	83	68	20		0	0	0	0	0	0	0	0	0	0	0	0	20	1	1	25	0	1	0	0	86		0	0	0	0	0	0	0	0	0	0	1	0	0	0	0
11	0	0	0	0	0	0	0	90	70	69	19	36.5	0	0	0	0	0	0	0	0	0	0	0	0	18	1	1	18	0	2	0	0	80	36.5	0	0	0	0	0	0	0	0	0	0	0	0	0	0	0
22	0	0	0	0	0	0	0	100	92	69	22	36	0	0	0	0	0	0	0	0	0	0	0	0	15	1	1	29	0	1	0	0	68	36	0	0	0	0	0	0	0	0	0	0	0	0	0	0	0
15	0	0	0	0	0	0	0	147	52	90	18	36.4	0	0	0	0	0	0	0	0	0	0	0	0		1	1	25	0	1	0	0	92	36.2	0	0	0	0	0	0	0	0	0	0	0	0	0	0	0
25	0	0	0	0	0	0	0	125	98	92	20	37	0	0	0	0	0	0	0	0	0	0	0	0	12	1	1	25	0	1	0	0	98	36	0	0	0	1	0	0	0	0	0	0	0	0	0	0	0
10	0	0	0	0	0	0	0	108	58	67	22		0	0	0	0	0	0	0	0	0	0	0	0	13	1	1	25	0	1	0	0	85		0	0	0	0	0	0	0	0	0	0	0	0	0	0	0
20	0	0	0	0	0	1	1	141	70	90	20	36.1	0	0	0	0	0	0	0	0	0	0	0	0	15	0	0	25	1	1	0	0	91	36.1	0	0	0	1	0	0	0	0	0	0	0	0	0	0	0
20	0	0	0	0	0	0	0	148	71	64	20		0	0	0	0	0	0	0	0	0	0	0	0	24	1	1	25	0	1	0	0	60		0	0	0	0	0	0	0	0	0	0	0	0	0	0	0
12	0	0	0	0	0	0	0	132	62	55	20	35.8	0	0	0	0	0	0	0	0	0	0	0	0	15	1	1	25	0	1	0	0	94	35	0	0	0	1	0	0	0	0	0	0	0	0	0	0	0
32	0	0	0	0	0	0	0	134	77	65	19	36	0	0	0	0	0	0	0	0	0	0	0	0	20	1	1	25	0	1	0	0	63	36	0	0	0	1	0	0	0	0	0	0	0	0	0	0	0
23	0	0	0	0	0	0	1	122	85	75	21	35.3	0	0	0	0	0	0	0	0	0	0	0	0	15	1	1	25	0	1	0	0			0	0	0	1	0	0	0	0	0	0	0	0	0	0	0
36	0	0	0	0	0	1	0	145	85	75	20	35	0	0	0	0	0	0	0	0	0	0	0	0				25		1	0	0	68	35.2	0	0	0	0	0	0	0	0	0	0	0	0	0	0	0
33	0	0	0	0	0	0	0	158	95	70	20	35.2	0	0	0	0	0	0	0	0	0	0	0	0	15	1	1	25	0	1	0	0	92	36.2	0	0	0	0	0	0	0	0	0	0	0	0	0	0	0
12	0	0	0	0	0	0	0	103	41	67	21	36	0	0	0	0	0	0	0	0	0	0	0	0	15	1	1	25	0	1	0	0	71	35.7	0	0	0	0	0	0	0	0	0	0	0	0	0	0	0
18	0	0	0	0	0	0	0	143	76	105			0	0	0	0	0	0	0	0	0	0	0	0	15	1	1	25	0	1	0	0	87	36	0	0	0	0	0	0	0	0	0	0	0	0	0	0	0
24	0	0	0	0	0	0	0	110	70	78	18		0	0	0	0	0	0	0	0	0	0	0	0	22	1	1	25	0	1	0	0	70	37	0	0	0	0	0	0	0	0	0	0	0	0	0	0	0
20	0	0	0	0	1	1	0	143	81	66	20		0	0	0	0	0	0	0	0	0	0	0	0	12	1	1	30	0	1	0	0	99		0	0	0	0	0	0	0	0	0	0	0	0	0	0	0
16	0	0	0	0	0	1	0	120	62	66	20	36.4	0	0	0	0	0	0	0	0	0	0	0	0	13	1	1	25	0	1	0	0	73	36	0	0	0	0	0	0	0	0	0	0	0	0	0	0	0
10	0	0	0	0	0	0	0	83	42	97	22		0	0	0	0	0	0	0	0	0	0	0	0	15	1		25	0	1	0	0	73	36.2	0	0	0	1	0	0	0	0	0	0	1	0	0	0	0
29	0	0	0	0		0	0	154	87	56	19	35.5	0	0	0	0	0	0	0	0	0	0	0	0	13	1	1	25	0	1	0	0	58	35.3	0	0	0	0	0	0	0	0	0	0	0	0	0	0	0
13	0	0	0	0	0	0	0	100	50	75	24	36	0	0	0	0	0	0	0	0	0	0	0	0	12	0	0	25	1	1	0	0	91	36	0	0	0	0	0	0	0	0	0	0	0	0	0	0	0
31	0	0	0	0	1	1	0	113	61	83	18	35.7	0	0	0	0	0	0	0	0	0	0	0	0	7	1	1	25	0	1	0	0	80	35.3	0	0	0	0	0	0	0	0	0	0	0	0	0	0	0
25	0	0	0	0	0	0	0	129	67	93			0	0	0	0	0	0	0	0	0	0	0	0	22	1	1	28	0	1	0	0	81	36.7	0	0	0	1	0	0	0	0	0	0	0	0	0	0	0
30	0	0	0	0	0	0	0	142	86	74	18	36.1	0	0	0	0	0	0	0	0	0	0	0	0	15	1	1	25	0	1	0	0	67	35.8	0	0	0	1	0	0	0	0	0	0	1	0	0	0	0
49	0	0	0	0		1	0	122	70	72	18	36	0	0	0	0	0	0	0	0	0	0	0	0	15	1	1	25	0	1	0	0	76	37.1	0	0	0	0	1	0	0	0	0	0	0	0	0	0	0
13	0	0	0	0	0	0	0	113	72	80	21	34.4	0	0	0	0	0	0	0	0	0	0	0	0	12	1	1	25	0	1	0	0	86	36.5	0	0	0	1	0	0	0	0	0	0	0	0	0	0	0
13	0	0	0	0	0	0	0	106	58	64	21		0	0	0	0	0	0	0	0	0	0	0	0	15	1	1	25	0	1	0	0	72		0	0	0	1	0	0	0	0	0	0	0	0	0	0	0
14	0	0	0	0	0	0	0	107	53	81	18		0	0	0	0	0	0	0	0	0	0	0	0	15	0	0	25	1	1	0	0	70	36.2	0	0	0	1	0	0	0	0	0	0	0	0	0	0	0
11	0	0	0	0	0	0	0	120	77	83	22		0	0	0	0	0	0	0	0	0	0	0	0	18	1	1	25	0	1	0	0	82		0	0	0	0	0	0	0	0	0	0	0	0	0	0	0
21	0	0	0	0	0	0	0	131	73	91			0	0	0	0	0	0	0	0	0	0	0	0	15	1	1	25	0	1	0	0	90		0	0	0	1	0	0	0	0	0	0	0	0	0	0	0
20	0	0	0	0	0	0	0	113	65	83	20	36	0	0	0	0	0	0	0	0	0	0	0	0	11	1	1	25	0	1	0	0	66	36	0	0	0	0	0	0	0	0	0	0	0	0	0	0	0
36	0	0	0	0	0	1	1	150	80	50			0	0	0	0	0	0	0	0	0	0	0	0	16	1	1	25	0	1	0	0	53		0	0	0	0	0	0	0	0	0	0	0	0	0	0	0
33	0	0	0	0	0	0	0	143	86	86	19	36.5	0	0	0	0	0	0	0	0	0	0	0	0	15	1	1	25	0	1	0	0	84	37	0	0	0	1	0	0	0	0	0	0	0	0	0	0	0
12	0	0	0	0	0	0	0	108	46	68			0	0	0	0	0	0	0	0	0	0	0	0	15	1	1	25	0	1	0	0	83		0	0	0	1	0	0	0	0	0	0	0	0	0	0	0
16	0	0	0	0	0	0	0	143	74	69			0	0	0	0	0	0	0	0	0	0	0	0	15	1			0	1	0	0	80		0	0	0	0	0	0	0	0	0	0	0	0	0	0	0
10	0	0	0	0	0	0	0	98	55	92	22	36.5	0	0	0	0	0	0	0	0	0	0	0	0	11	1	1	25	0	1	0	0	85	35.9	0	0	0	0	0	0	0	0	0	0	0	0	0	0	0
11	0	0	0	0	0	0	0	90	78	78	19	36.5	0	0	0	0	0	0	0	0	0	0	0	0	15	1	1	25	0	2	0	0	78	36.5	0	0	0	0	0	0	0	0	0	0	0	0	0	0	0
13	0	0	0	0	0	0	0	110	70	77	19	37	0	0	0	0	0	0	0	0	0	0	0	0	15	1	1	25	0	1	0	0	70	37	0	0	0	0	0	0	0	0	0	0	0	0	0	0	0
24	0	0	0	0	0	0	0	151	74	72	18		0	0	0	0	0	0	0	0	0	0	0	0	17	1	1	25	0	1	0	0	88		0	0	0	0	0	0	0	0	0	0	0	0	1	0	0
25	0	0	0	0	0	1	0	114	68	68	18		0	0	0	0	0	0	0	0	0	0	0	0	16	1	1	25	0	1	0	0	62		0	0	0	0	0	0	0	0	0	0	0	0	0	0	0
10	0	0	0	0	0	0	0	100	82	74	18	36	0	0	0	0	0	0	0	0	0	0	0	0	15	1	1	25	0		0	0	76	37	0	0	0	1	0	0	0	0	0	0	0	0	0	0	0
16	0	0	1	0	0	0	0	116	69	72	18	35.7	0	0	0	0	0	0	0	0	0	0	0	0	15	1	1	25	0	1	0	0	62	35.2	0	0	0	1	0	0	0	0	0	0	0	0	0	0	0
20	0	0	0	0	0	0	0	141	67	64	18	36.5	0	0	0	0	0	0	0	0	0	0	0	0	15	1	1	25	0	1	0	0	59	36	0	0	0	0	0	0	0	0	0	0	0	0	0	0	0
12	0	0	0	0	0	0	0					37	0	0	0	0	0	0	0	0	0	0	0	0	15	0	0	25	1	1	0	0			0	0	0	0	0	0	0	0	0	0	0	0	0	0	0
14	0	0	0	0	0	0	0	92	70	78	20	36.3	0	0	0	0	0	0	0	0	0	0	0	0	14	1	1	25	0	1	0	0	88	36.3	0	0	0	0	0	0	0	0	0	0	0	0	0	0	0
17	0	0	0	0	1	0	0	137	94	80	19	36.2	0	0	0	0	0	0	0	0	0	0	0	0	15	1	1	25	0	1	0	0	90	36.2	0	0	0	0	0	0	0	0	0	0	0	0	0	0	0
11	0	0	0	0	0	0	0	118	57	68	21	32.2	0	0	0	0	0	0	0	0	0	0	0	0	18	1	1	25	0	1	0	0	66	35.5	0	0	0	0	0	0	0	0	0	0	0	0	0	0	0
12	0	0	0	0	0	0	0	108	70	65	20	33.6	0	0	0	0	0	0	0	0	0	0	0	0	10	1	1	25	0	1	0	0	68	35	0	0	0	0	0	0	0	0	0	0	0	0	0	0	0
17	0	0	0	0	0	0	0	149	62	59	21	36.2	0	0	0	0	0	0	0	0	0	0	0	0	15	1	1	25	0	1	0	0	59	36.1	0	0	0	0	0	0	0	0	0	0	0	0	0	0	1
24	0	0	0	0	0	0	0	127	82	81	17	35.6	0	0	0	0	0	0	0	0	0	0	0	0	15	1	1	25	0	1	0	0	58	35	0	0	0	0	0	0	0	0	0	0	0	0	0	0	0
10	0	0	0	0	0	1	0	116	62	70	18	36.4	0	0	0	0	0	0	0	0	0	0	0	0	30	0	0	25	1	1	0	0	68		0	0	0	0	0	0	0	0	0	0	0	0	0	0	0
34	0	0	0	0	0	0	0	132	86	61	19	36.1	0	0	0	0	0	0	0	0	0	0	0	0	10	1	1	25	0	1	0	0	61	36	0	0	0	1	0	0	0	0	0	0	0	0	0	0	1
25	0	0	0	0	0	0	1	109	58	17	36.3	36.3	0	0	0	0	0	0	0	0	0	0	0	0	15	1	1	25	0	1	0	0	65	35	0	0	0	1	0	0	0	0	0	0	0	0	0	0	0
11	0	0	0	0	0	0	0	112	60	67	15	35.2	0	0	0	0	0	0	0	0	0	0	0	0	24	0	0	25	1	1	0	0	70	36.2	0	0	0	0	0	0	0	0	0	0	0	0	0	0	0
13	0	0	0	0	0	0	0	127	76	81	20	36.5	0	0	0	0	0	0	0	0	0	0	0	0	28	1	1	25	0	2	0	0	74	35.9	0	0	0	0	0	0	0	0	0	0	0	0	0	0	0
12	0	0	0	0	0	0	0	121	79	78	19	35.9	0	0	0	0	0	0	0	0	0	0	0	0	17	1	1	25	0	1	0	0	77	36	0	0	0	1	0	0	0	0	0	0	0	0	0	0	0
31	0	0	0	0	0	0	0	130	88	96	24	36.2	0	0	0	0	0	0	0	0	0	0	0	0	15	1	1	25	0	1	0	0	92	36	0	0	0	0	0	0	0	0	0	0	0	0	0	0	0
18	0	0	0	0	0	1	0	110	90	79	19	37	0	0	0	0	0	0	0	0	0	0	0	0	12	1	1	25	0	1	0	0	79		0	0	0	1	0	0	0	0	0	0	0	0	0	0	0
11	0	0	1	0	0	0	0	117	55	66	22		0	0	0	0	0	0	0	0	0	0	0	0	17	1	1	25	0	1	0	0	69		0	0	0	0	0	0	0	0	0	0	0	0	0	0	0
26	0	0	0	0	0	0	0	130	73	75	19		0	0	0	0	0	0	0	0	0	0	0	0	10	1	0	25	0	1	0	0	82		0	0	0	0	0	0	0	0	0	0	0	0	0	0	0
10	0	0	0	0	0	0	0	109	59	68	17	36	0	0	0	0	0	0	0	0	0	0	0	0	15	1	1	25	0	1	0	0	65	34.4	0	0	0	0	0	0	0	0	0	0	0	0	3	2	0
11	0	0	1	0	0	0	0	100	55	107	22		0	0	0	0	0	0	0	0	0	0	0	0	15	1	1	25	0	1	0	0	72		0	0	0	0	0	0	0	0	0	0	0	0	0	0	0
21	0	0	0	0	0	0	0	124	74	79	20	36	0	0	0	0	0	0	0	0	0	0	0	0	20	1	1	33	0	1	0	0	89	36	0	0	0	1	0	0	0	0	0	0	0	0	0	0	0
32	0	0	0	0	0	0	1	147	83	76	17	36	0	0	0	0	0	0	0	0	0	0	0	0	12	1	1	25	0	1	0	0	77	36	0	0	0	1	0	0	0	0	0	0	1	0	1	0	0
55	0	0	0	0	0	0	0	113	70	57	17	36.1	0	0	0	0	0	0	0	0	0	0	0	0	17	1	1	25	0	1	0	0	57	36	0	0	0	0	0	0	0	0	0	0	0	0	0	0	0
64	0	1	0	0	0	0	0	151	83	85	19	36.7	0	0	0	0	0	0	0	0	0	0	0	0	13	1	1	25	0	1	0	0	85	36.7	0	0	0	0	0	1	0	0	0	0	0	0	0	0	0
42	0	0	0	0	0	0	0	124	83	55			0	0	0	0	0	0	0	0	0	0	0	0	15	1	1	25	0	1	0	0	76		0	0	0	0	0	0	0	0	0	0	0	0	0	0	0
26	0	0	0	0	0	0	0	122	75	69	18	35.1	0	0	0	0	0	0	0	0	0	0	0	0	20	1	1	25	0	1	0	0	87	36	0	0	0	1	0	0	0	0	0	0	0	0	0	0	0
14	0	0	0	0	0	0	0	120	76	72	18	36	0	0	0	0	0	0	0	0	0	0	0	0	14	1	1	25	0	1	0	0	74	34.2	0	0	0	1	0	0	0	0	0	0	0	0	0	0	0
11	0	0	0	0	0	0	0	123	66	77	20	36.2	0	0	0	0	0	0	0	1	0	0	0	0	18	1	1	25	0	2	0	0	96	36.2	0	0	0	0	0	0	0	0	0	0	0	0	0	0	0
33	0	0	0	0	0	0	0	148	84	73	21	36.7	0	0	0	0	0	0	0	0	0	0	0	0	15	1	1	25	0	1	0	0	72	36.6	0	0	0	0	0	0	0	0	0	0	0	0	0	0	0
12	0	0	0	0	0	0	0	73	43	73	19	36	0	0	0	0	0	0	0	0	0	0	0	0	15	1	1	20	0	2	0	0	70	36	0	0	0	0	0	0	0	0	0	0	0	0	0	0	0
32	0	0	0	0	0	0	0	148	91	64	20		0	0	0	0	0	0	0	0	0	0	0	0	15	1	1	25	0	1	0	0	61		0	0	0	0	0	0	0	0	0	0	0	0	0	0	0
22	0	0	0	0	0	0	0	124	68	62	18		0	0	0	0	0	0	0	0	0	0	0	0	12	1	1	25	0	1	0	0	72	36.2	0	0	0	0	0	0	0	0	0	0	0	0	0	0	0
43	0	0	0	0	0	0	1	146	90	65	17	36.9	0	0	0	0	0	0	0	0	0	0	0	0	13	1	1	25	0	1	0	0	64	36.8	0	0	0	0	0	0	0	0	0	0	0	0	0	0	0
11	0	0	0	0	0	0	0	98	51	67	20		0	0	0	0	0	0	0	0	0	0	0	0	13	1		25	0	1	0	0	66		0	0	0	0	0	0	0	0	0	0	0	0	0	0	0
20	0	0	0	0	0	0	0	138	78	80	20	36	0	0	0	0	0	0	0	0	0	0	0	0	14	1	1	22	0	1	0	0	71		0	0	0	0	0	0	0	0	0	0	1	0	0	0	0
10	0	0	0	0	0	0	0	121	77	111	221	35.8	0	0	0	0	0	0	0	0	0	0	0	0	15	1	1	20	0	2	0	0	69	37	0	0	0	0	0	0	0	0	0	1	0	0	0	0	0
11	0	0	0	0	0	0	0	121	73	88	20		0	0	0	0	0	0	0	0	0	0	0	0	15	1	1			1	0	0	83		0	0	0	1	0	0	0	0	0	0	0	0	0	0	0
39	0	0	0	0	0	0	1	126	92	78	20		0	0	0	0	0	0	0	0	0	0	0	0	15	1	1	25	0	1	0	0	64		0	0	0	1	0	0	0	0	0	0	0	0	0	0	0
27	0	0	0	0	0	0	0	162	93	81			0	0	0	0	0	0	0	0	0	0	0	0	20	1	1	25	0	1	0	0	76		0	0	0	1	0	0	0	0	0	0	0	0	0	0	0
31	0	0	0	0	0	0	1	125	97	68	19	36.3	0	0	0	0	0	0	0	0	0	0	0	0	18	1	1	25	0	1	0	0	72		0	0	0	0	0	0	0	0	0	0	0	0	0	0	0
14	0	0	0	0	0	0	0	143	53	71	20	35.2	0	0	0	0	0	0	0	0	0	0	0	0	15	1		25	0	1	0	0	83	36	0	0	0	0	0	0	0	0	0	0	0	0	0	0	0
37	0	0	0	0	0	0	0	150	97	64	17	36.4	0	0	0	0	0	0	0	0	0	0	0	0	17	1	1	25	0	1	0	0	65	36.3	0	0	0	1	0	0	0	0	0	0	0	0	0	0	0
48	0	0	0	0	0	0	0	126	84	67			0	0	0	0	0	0	0	0	0	0	0	0	10	1	1	30	0	1	0	0	76		0	0	0	1	0	0	0	0	0	0	0	0	0	0	0
10	0	0	0	0	0	0	0	131	67	73	23	36.2	0	0	0	0	0	0	0	0	0	0	0	0	10	0	0	25	1	1	0	0	91	36	0	0	0	0	0	0	0	0	0	0	0	0	0	0	0
18	0	0	0	0	0	0	0	138	75	92	20	35.7	0	0	0	0	0	0	0	0	0	0	0	0	10	1	1	25	0	1	0	0	76	36.1	0	0	0	1	0	0	0	0	0	0	0	0	0	0	0
10	0	0	0	0	0	0	0	98	64	58	20	36.6	0	0	0	0	0	0	0	0	0	0	0	0	15	0	0	20	1	1	0	0	60	36.6	0	0	0	0	0	0	0	0	0	0	0	0	0	0	0
12	0	0	0	0	0	0	0				18	36	0	0	0	0	0	0	0	0	0	0	0	0	10	1	1	20	0	2	0	0	72	36	0	0	0	0	0	0	0	0	0	0	0	0	0	0	0
16	0	0	0	0	0	0	0	136	78	97	21	36.5	0	0	0	0	0	0	0	0	0	0	0	0	20	1	1	25	0	1	0	0	60		0	0	0	1	0	0	0	0	0	0	0	0	0	0	0
25	0	0	0	0	0	0	0	128	80	79	18	36.6	0	0	0	0	0	0	0	0	0	0	0	0	10	1	1	25	0	1	0	0	64	36.7	0	0	0	1	0	0	0	0	0	0	1	0	0	0	0
11	0	0	0	0	0	0	0	100	72	74	18	37	0	0	0	0	0	0	0	0		0	0	0	15	1	1	20	0	2	0	0	76	36.5	0	0	0	1	0	0	0	0	0	0	0	0	0	0	0
11	0	0	0	0	0	0	0	110	90	70	18	36	0	0	0	0	0	0	0	0	0	0	0	0	15	1	1	25	0	2	0	0	70	37	0	0	0	0	0	0	0	0	0	0	0	0	0	0	0
14	0	0	0	0	0	0	0	111	49	75	20	35.1	0	0	0	0	0	0	0	0	0	0	0	0	15	1	1	25	0	1	0	0	87	35.2	0	0	0	0	0	0	0	0	0	0	0	0	0	0	0
26	0	0	0	0	0	1	0	171	95	76	17	36.2	0	0	0	0	0	0	0	0	0	1	0	0	15	1	1	25	0	1	0	0	78	36.6	0	0	0	0	0	0	0	0	0	0	0	0	0	0	0
27	0	0	0	0	0	0	0	120	75	61	18		0	0	0	0	0	0	0	0	0	0	0	0	60	1	1	25	0	1	0	0	82	36.1	0	0	0	0	0	0	0	0	0	0	0	0	0	0	0
24	0	0	0	0	0	0	0	124	64	72	19	36	0	0	0	0	0	0	0	0	0	0	0	0	15	1	1	20	0	1	0	0	70	36	0	0	0	0	0	0	0	0	0	0	0	0	0	0	0
24	0	0	0	0	0	1	1	126	90	72	18	34.2	0	0	0	0	0	0	0	0	0	0	0	0	20	1	1	27	0	1	0	0	71	36.8	0	0	0	0	0	0	0	0	0	0	0	0	0	0	0
12	0	0	0	0	0	0	0	103	74	74	18		0	0	0	0	0	0	0	0	0	0	0	0	13	1	1	25	0	1	0	0	67		0	0	0	1	0	0	0	0	0	0	0	0	0	0	0
10	0	0	0	0	0	0	0			68	22	36	0	0	0	0	0	0	0	0	0	0	0	0	12	1	1	28	0	1	0	0	66	36	0	0	0	1	0	0	0	0	0	0	0	0	0	0	0
11	0	0	0	0	0	0	0						0	0	0	0	0	0	0	0	0	0	0	0	15	0	0	27	1	1	0	0			0	0	0	0	0	0	0	0	0	0	0	0	0	0	0
21	0	0	0	0	0	0	0	127	56	77	19	36.1	0	0	0	0	0	0	0	0	0	0	0	0	15	1	1	25	0	1	0	0	77		0	0	0	0	0	0	0	0	0	0	0	0	0	0	0
24	0	0	0	0	0	1	0	120	70	70	19	37	0	0	0	0	0	0	0	0	0	0	0	0	17	1	1	25	0	1	0	0	67	33.6	0	0	0	0	0	0	0	0	0	0	0	0	0	0	0
10	0	0	0	0	0	0	0	115	61	77	20	36.5	0	0	0	0	0	0	0	0	0	0	0	0	13	1	1	22	0	1	0	0	80	36	0	0	0	0	0	0	0	0	0	0	0	0	0	0	0
32	0	0	1	0	0	1	0	111	64	74	18	35	0	0	0	0	0	0	0	0	0	0	0	0	20	1	1	25	0	1	0	0	55	34.6	0	0	0	0	0	0	0	0	0	0	0	0	0	0	0
14	0	0	0	0	0	0	0	137	71	96	20	36	0	0	0	0	0	0	0	0	0	0	0	0	14	1	1	25	0	1	0	0	78		0	0	0	1	0	0	0	0	0	0	0	0	0	0	0
13	0	0	0	0	0	0	0	131	63	78	21	36	0	0	0	0	0	0	0	0	0	0	0	0	18	1	1	25	0	1	0	0	81	36	0	0	0	0	0	0	0	0	0	0	0	0	0	0	0
13	0	0	0	0	0	0	0	144	86	95	21	35.7	0	0	0	0	0	0	0	0	0	0	0	0	18	1	1	25	0	1	0	0	92	36.2	0	0	0	0	0	0	0	0	0	0	0	0	0	0	0
11	0	0	0	0	0	0	0					37	0	0	0	0	0	0	0	0	0	0	0	0	14	1	1	22	0	2	0	0		35.3	0	0	0	0	0	0	0	0	0	0	0	0	0	0	0
26	0	0	0	0	0	0	0	117	96	78	19	35.4	0	0	0	0	0	0	0	0	0	0	0	0	15	1	1	25	0	1	0	0	70	35.4	0	0	0	0	0	0	0	0	0	0	0	0	0	0	0
54	0	0	0	0	0	0	0	139	78	84	21	36.2	0	0	0	0	0	0	0	0	0	0	0	0	28	1	1	28	0	1	0	0	71	36.2	0	0	0	0	0	0	0	0	0	0	0	0	0	0	0
12	0	0	0	0	0	0	0	112	52	89	21	36.6	0	0	0	0	0	0	0	0	0	0	0	0	15	1	1	25	0	1	0	0	81	36	0	0	0	1	0	0	0	0	0	0	0	0	0	0	0
24	0	0	0	0	0	1	1	123	47	80	18		0	0	0	0	0	0	0	0	0	0	0	0	15	1	1	25	0	1	0	0	67	36.5	0	0	0	1	0	0	0	0	0	0	0	0	0	0	0
13	0	0	1	0	0	0	0	120	62	101	24	36	0	0	0	0	0	0	0	0	0	0	0	0	15	1	1	20	0	2	0	0	95	36	0	0	0	1	0	0	0	0	0	0	0	0	0	0	0
18	0	0	0	0	1	1	1	113	78	70	19	35	0	0	0	0	0	0	0	0	0	0	0	0	15	1	1	25	0	1	0	0	70	35.6	0	0	0	0	0	1	0	0	0	0	0	0	0	0	0
12	0	0	0	0	0	0	0	104	58	111	19	36.4	0	0	0	0	0	0	0	0	0	0	0	0	15	1	1	25	0	1	0	0	110	36.3	0	0	0	1	0	0	0	0	0	0	0	0	0	0	0
13	0	0	0	0	0	0	0					36.8	0	0	0	0	0	0	0	0	0	0	0	0	42	1	1	20	0	1	0	0	70	36	0	0	0	1	0	0	0	0	0	0	0	0	0	0	0
49	0	0	0	0	0	1	0	142	87	62	18	35.5	0	0	0	0	0	0	0	0	0	0	0	0	20	1	1	25	0	1	0	0	60	35.7	0	0	0	1	0	0	0	0	0	0	0	0	0	0	0
15	0	0	1	0	0	0	0	127	69	68	20	34.8	0	0	0	0	0	0	0	0	0	0	0	0	12	1	1	25	0	1	0	0	71	35	0	0	0	0	0	0	0	0	0	0	0	0	0	0	0
36	0	0	0	0	0	0	0	137	51	68	18	36.2	0	0	0	0	0	0	0	0	0	0	0	0		1	1	25	0	1	0	0	92	36.1	0	0	0	0	0	0	0	0	0	0	0	0	0	0	0
10	0	0	1	0	0	0	0	96	54	75	22		0	0	0	0	0	0	0	0	0	0	0	0	14	1	1	25	0	1	0	0	86		0	0	0	0	0	0	0	0	0	0	0	0	0	0	0
11	0	0	0	0	0	0	0	106	45	75	22		0	0	0	0	0	0	0	0	0	0	0	0	12	1				1	0	0	78		0	0	0	1	0	0	0	0	0	0	0	0	0	0	0
20	0	0	0	0	0	0	0	77	56	65	19	37	0	0	0	0	0	0	0	0	0	0	0	0	24	1	1	20	0	1	0	0	77	37	0	0	0	0	0	0	0	0	0	0	0	0	0	0	0
27	0	0	0	0	0	0	0	144	68	69	18	35.3	0	0	0	0	0	0	0	0	0	0	0	0	18	1	1	25	0	1	0	0	35	35	0	0	0	0	0	0	0	0	0	0	0	0	0	0	0
11	0	0	0	0	0	0	0	97	58	51	22		0	0	0	0	0	0	0	0	0	0	0	0	15	1	1	25	0	2	0	0			0	0	0	0	0	0	0	0	0	0	0	0	0	0	0
28	0	0	0	0	0	0	0	140	87	65	20	36	0	0	0	0	0	0	0	0	0	0	0	0	20	1		25	0	1	0	0	64	36	0	0	0	1	0	0	0	0	0	0	0	0	0	0	0
15	0	0	0	0	0	0	0	125	75	92	20	34.6	0	0	0	0	0	0	0	0	0	0	0	0	15	1	1	25		1	0	0	112	36.2	0	0	0	1	0	0	0	0	0	0	0	0	0	0	0
10	0	0	0	0	0	0	0	112	70	59	20	34	0	0	0	0	0	0	0	0	0	0	0	0	15	1	1	25	0	1	0	0	74	36	0	0	0	1	0	0	0	0	0	0	0	0	0	0	0
21	0	0	0	0	0	1	0	145	70	76	20	35	0	0	0	0	0	0	0	0	0	0	0	0	20	1	1	25	0	1	0	0	96	36.2	0	0	0	1	0	0	0	0	0	0	0	0	0	0	0
12	0	0	0	0	0	0	0	100	82	76	18	36	0	0	0	0	0	0	0	0	0	0	0	0	19	1	1	25	0	2	0	0	77	37	0	0	0	0	0	0	0	0	0	0	0	0	0	0	0
25	0	0	0	0	0	1	1	124	71	59	35.7	35.7	0	0	0	0	0	0	0	0	0	0	0	0	18	1	1	25	0	1	0	0	62		0	0	0	0	0	0	0	0	0	0	0	0	0	0	0
23	0	0	1	0	0	0	0	131	77	57	18	35.3	0	0	0	0	0	0	0	0	0	0	0	0	14	1	1	25	0	1	0	0	76	36	0	0	0	1	0	0	0	0	0	0	0	0	0	0	0
12	0	0	0	0	0	0	0	107	58	70		33.9	0	0	0	0	0	0	0	0	0	0	0	0	6	1	1	25	0	1	0	0	77	36	0	0	0	1	0	0	0	0	0	0	0	0	0	0	0
35	0	0	0	0	0	0	0	148	82	109	24		0	0	0	0	0	0	0	0	0	0	0	0	15	1	1	25	0	1	0	0	90		0	0	0	0	0	0	0	0	0	0	0	0	0	0	0
46	0	0	0	0	0	0	0	141	92	103	22	36	0	0	0	0	0	0	0	0	0	0	0	0	15	1	1	25	0	1	0	0	96	36.7	0	0	0	0	0	0	0	0	0	0	0	0	0	0	0
19	0	0	0	0	0	0	0	134	60	79			0	0	0	0	0	0	0	0	0	0	0	0	15	1	1	25	0	1	0	0	87	37	0	0	0	0	0	0	0	0	0	0	0	0	0	0	0
24	0	0	0	0	0	0	0	110	90	74	18	36	0	0	0	0	0	0	0	0	0	0	0	0	15	1	1	25	0	2	0	0	72	34	0	0	0	0	0	0	0	0	0	0	0	0	0	0	0
16	0	0	0	0	0	0	0	130	80	60	20	36.4	0	0	0	0	0	0	0	0	0	0	0	0	16	1	1	25	0	1	0	0	65	36.9	0	0	0	0	0	0	0	0	0	0	0	0	0	0	0
19	0	0	0	0	0	0	0	132	85	64	19	35	0	0	0	0	0	0	0	0	0	0	0	0	20	1	1	25	0	1	0	0	73	37.5	0	0	0	0	0	0	0	0	0	0	0	0	0	0	0
21	0	0	0	0	0	0	1	151	83	121	21	36.4	0	0	0	0	0	0	0	0	0	0	0	0	15	1	1	25	0	1	0	0	120	36.2	0	0	0	0	0	0	0	0	0	0	0	0	1	0	0
13	0	0	0	0	0	0	0	115	66	73	18	35.2	0	0	0	0	0	0	0	0	0	0	0	0	15	1	1	25	0	2	0	0	74	35.2	0	0	0	0	0	0	0	0	0	0	0	0	0	0	0
10	0	0	0	0	0	0	0	110	62	62	18	35.5	0	0	0	0	0	0	0	0	0	0	0	0	15	1	1	28	0	2	0	0	50	32.2	0	0	0	0	0	0	0	0	0	0	0	0	0	0	0
36	0	0	0	0	0	1	1	129	82	70	18	34.2	0	0	0	0	0	0	0	0	0	0	0	0	15	1	1	25	0	2	0	0	70		0	0	0	0	0	0	0	0	0	0	0	0	0	0	0
53	0	0	0	0	0	0	0	143	74	52	15	34.5	0	0	0	0	0	0	0	0	0	0	0	0	10	1	1	25	0	1	0	0	87	36	0	0	0	0	0	0	0	0	0	0	1	0	0	0	0
29	0	0	0	0	0	0	0	183	83	61	18	35.5	0	0	0	0	0	0	0	0	0	0	0	0	10	1	1	25	0	1	0	0	71	36.1	0	0	0	0	0	0	0	0	0	0	0	0	0	0	0
24	0	0	0	0	0	0	1	136	68	53	18	33.4	0	0	0	0	0	0	0	0	0	0	0	0	13	1	1	25	0	1	0	0	86	36.2	0	0	0	1	0	1	0	0	0	0	0	0	0	0	0
33	0	0	0	0	0	0	0	121	78	58	20	34.6	0	0	0	0	0	0	0	0	0	0	0	0	13	1	1	28	0	1	0	0	60	35.5	0	0	0	0	0	0	0	0	0	0	0	0	0	0	0
35	0	0	0	0	0	0	0	154	87	78	18	36.5	0	0	0	0	0	0	0	0	0	0	0	0	10	1	1	25	0	1	0	0	79	36	0	0	0	0	0	0	0	0	0	0	0	0	0	0	0
49	0	0	0	0	0	0	0	132	79	58	15	36.7	0	0	0	0	0	0	0	0	0	0	0	0	15	1	1	25	0	1	0	0	72	36.2	0	0	0	0	0	0	0	0	0	0	0	0	0	0	0
10	0	0	0	0	0	0	0	100	70	68	18	36	0	0	0	0	0	0	0	0	0	0	0	0	19	1	1	25	0	2	0	0	78	36.5	0	0	0	1	0	0	0	0	0	0	1	1	0	0	0
76	0	0	0	0	0	0	0	160	90	68			0	0	0	0	0	0	0	0	0	0	0	0	15	1	1	25	0	1	0	0	80		0	0	0	0	0	0	0	0	0	0	0	0	0	0	0
15	0	0	0	0	0	0	0	100	52	84	18	36.6	0	0	0	0	0	0	0	0	0	0	0	0	20	1	1	26	0	1	0	0	80	36.1	0	0	0	1	0	0	0	0	0	0	0	0	0	0	0
34	0	0	0	0	0	0	0	111	59	60	18	36.4	0	0	0	0	0	0	0	0	0	0	0	0	20	1	1	28	0	1	0	0	70	36	0	0	0	1	1	0	0	0	0	0	0	0	1	0	0
13	0	0	0	0	0	0	0	110	79	72	19	36	0	0	0	0	0	0	0	0	0	0	0	0	14	1	1	25	0	1			78		0	0	0	1	0	0	0	0	0	0	0	0	0	0	0
16	0	0	0	0	0	0	0	142	70	90	17	36.4	0	0	0	0	0	0	0	0	0	0	0	0	15	1		22	0	1	0	0	110	36.3	0	0	0	0	0	0	0	0	0	0	0	0	0	0	0
23	0	0	0	0	0	1	1	124	77	78	21	36.5	0	0	0	0	0	0	0		0	0	0	0	10	1	1	25	0	1	0	0	67	35.9	0	0	0	0	0	0	0	0	0	0	0	0	0	0	0
19	0	0	0	0	0	0	0	132	85	64	18	36.3	0	0	0	0	0	0	0	0	0	0	0	0	16	1	1	28	0	1	0	0	62	34	0	0	0	0	0	0	0	0	0	0	0	0	0	0	0
36	0	0	0	0	0	1	1	132	71	68	16	36.7	0	0	0	0	0	0	0	0	0	0	0	0	15	1	1	25		1	0	0	68	35.6	0	0	0	0	0	0	0	0	0	0	0	0	0	0	0
10	0	0	0	0	0	0	0	120	74	82	20	36.5	0	0	0	0	0	0	0	0	0	0	0	0	14	1	1	21	0	1	0	0	109		0	0	0	0	0	0	0	0	0	0	0	0	0	0	0
15	0	0	0	0	0	0	0	146	70	89	20	36.1	0	0	0	0	0	0	0	0	0	0	0	0	14	0	0	25	1	1	0	0	84	36.1	0	0	0	0	0	0	0	0	0	0	0	0	0	0	0
22	0	0	0	0	0	0	0	138	85	78	21	35.1	0	0	0	0	0	0	0	0	0	0	0	0	15	1	1	25	0	1	0	0	81	36	0	0	0	0	0	0	0	0	0	0	0	0	0	0	0
21	0	0	0	0	0	0	0	135	87	102	20	36.5	0	0	0	0	0	0	0	0	0	0	0	0	12	1	1	30	0	1	0	0	103		0	0	0	1	0	0	0	0	0	0	0	0	0	0	0
24	0	0	0	0	0	0	0	143	82	59	21		0	0	0	0	0	0	0	0	0	0	0	0	15	1	1	26	0	1	0	0	63	36	0	0	0	0	0	0	0	0	0	0	0	0	0	0	0
12	0	0	0	0	0	0	0	120	55	74	21		0	0	0	0	0	0	0	0	0	0	0	0	18	1			0	1	0	0	69		0	0	0	0	0	0	0	0	0	1	0	0	0	0	0
34	0	0	0	0	0	0	0	132	86	61	19	36.1	0	0	0	0	0	0	0	0	0	0	0	0	10	1	1	25	0	1	0	0	61	36	0	0	0	1	0	0	0	0	0	0	0	0	0	0	1
36	0	0	0	0	0	0	0	110	90	74	19	37	0	0	0	0	0	0	0	0	0	0	0	0	29	1	1	27	0	1	0	0	74	37	0	0	0	0	0	0	0	0	0	0	0	0	0	0	0
10	0	0	0	0	0	0	0	111	55	83	21	34.1	0	0	0	0	0	0	0	0	0	0	0	0	15	1	1	25	0	1	0	0	79	35.2	0	0	0	1	0	0	0	0	0	0	0	0	0	0	0
22	0	0	0	0	0	0	0	143	93	111	20	35.8	0	0	0	0	0	0	0	0	0	0	0	0	12	1	1	25	0	1	0	0	60	35	0	0	0	0	0	0	0	0	0	0	0	0	0	0	0
16	0	0	1	0	0	0	0	121	51	82	19		0	0	0	0	0	0	0	0	0	0	0	0	13	1	1	25	0	1	0	0	88	36.3	0	0	0	0	0	0	0	0	0	0	0	0	0	0	0
11	0	0	0	0	0	0	0	118	78	60	20		0	0	0	0	0	0	0	0	0	0	0	0	10	1	1	25	0	1	0	0	62		0	0	0	0	0	0	0	0	0	0	0	0	0	0	0
12	0	0	1	0	0	0	0	106	61	71	20	33.2	0	0	0	0	0	0	0	0	0	0	0	0	12	1	1	25	0	1	0	0	60	33.5	0	0	0	0	0	0	0	0	0	0	0	0	0	0	0
10	0	0	0	0	0	0	0	96	43	61	22	35.6	0	0	0	0	0	0	0	0	0	0	0	0	15	0	0	20	1	1	0	0	84	36	0	0	0	0	0	0	0	0	0	0	0	0	0	0	0
15	0	0	0	0	0	0	0	135	64	92	20		0	0	0	0	0	0	0	0	0	0	0	0	23	1	1	15	0	1	0	0	88		0	0	0	0	0	0	0	0	0	0	0	0	0	0	0
11	0	0	0	0	0	0	0	120	57	72	21	35.5	0	0	0	0	0	0	0	0	0	0	0	0	15	1	1	25	0	1	0	0	78	35.7	0	0	0	0	0	0	0	0	0	0	0	0	0	0	0
14	0	0	0	0	0	0	0	141	62	73	18	36.4	0	0	0	0	0	0	0	0	0	0	0	0	10	1	1	23	0	1	0	0	69	36.2	0	0	0	1	0	0	0	0	0	0	0	0	0	0	0
14	0	0	0	0	0	0	0	135	92	64	20	32.5	0	0	0	0	0	0	0	0	0	0	0	0	15	1	1	22	0	1	0	0	67	34.1	0	0	0	1	0	0	0	0	0	0	0	0	0	0	0
23	0	0	0	0	0	0	0	138	70	65	21	36.2	0	0	0	0	0	0	0	0	0	0	0	0	15	1	1	25	0	1	0	0	77	36.2	0	0	0	0	0	0	0	0	0	0	0	0	0	0	0
12	0	0	0	0	0	0	0	117	58	76	22		0	0	0	0	0	0	0	0	0	0	0	0	10	1	0	25	0	1	0	0	96		0	0	0	0	0	0	0	0	0	0	0	0	0	0	0
51	0	0	0	0	0	0	1	140	86	62	18	36	0	0	0	0	0	0	0	0	0	0	0	0	15	1	1	25	0	1	0	0	56	35	0	0	0	0	0	0	0	0	0	0	0	1	1	0	1
30	0	0	0	0	0	1	1	126	72	64	21	35.8	0	0	0	0	0	0	0	0	0	0	0	0	15	1	1	25	0	1	0	0	63	35.6	0	0	0	0	0	0	0	0	0	0	0	0	0	0	0
33	0	0	0	0	0	0	0	127	84	58	18	35.7	0	0	0	0	0	0	0	0	0	0	0	0	15	1	1	25	0	1	0	0	76	35.9	0	0	0	0	0	0	0	0	0	0	0	0	1	0	0
38	0	0	1	0	0	0	0	145	97	89	20	35.7	0	0	0	0	0	0	0	0	0	0	0	0	15	1	1	30	0	1	0	0	89	36.5	0	0	0	0	0	0	0	0	0	0	0	0	0	0	0
25	0	0	0	0	0	0	0	142	78	59	30	36.1	0	0	0	0	0	0	0	0	0	0	0	0	10	1	1	25	0	1	0	0		36	0	0	0	1	0	0	0	0	0	0	0	0	0	0	0
10	0	0	0	0	0	0	0	99	57	76	18	36.2	0	0	0	0	0	0	0	0	0	0	0	0	15	1	1	25	0	2	0	0	76		0	0	0	0	0	0	0	0	0	0	0	0	0	0	0
13	0	0	0	0	0	0	0	94	62	82	18	36	0	0	0	0	0	0	0	0	0	0	0	0	25	1	1	25	0	1	0	0	80	36	0	0	0	1	1	0	0	0	0	0	0	0	0	0	0
29	0	0	0	0	0	0	0	141	29	74	20	35.5	0	0	0	0	0	0	0	0	0	0	0	0	21	1	1	25	0	1	0	0	54	35.2	0	0	0	0	0	0	0	0	0	0	0	0	0	0	0
10	0	0	0	0	0	0	0	104	54	67	20	36	0	0	0	0	0	0	0	0	0	0	0	0	10	1	1	30	0	1	0	0	70	36.5	0	0	0	1	1	0	0	0	0	0	0	1	0	0	0
14	0	0	0	0	0	0	0	100	90	68	20	36.5	0	0	0	0	0	0	0	0	0	0	0	0	20	1	1	26	0	2	0	0	70	37	0	0	0	0	0	0	0	0	0	0	0	0	0	0	0
15	0	0	0	0	0	0	0	131	92	78	20	36	0	0	0	0	0	0	0	0	0	0	0	0	16	1	1	20	0	1	0	0	91	36.8	0	0	0	1	0	0	0	0	0	0	0	0	0	0	0
21	0	0	0	0	0	0	0	139	72	72	18	36	0	0	0	0	0	0	0	0	0	0	0	0	15	1	1	28	0	1	0	0	80	36.5	0	0	0	0	0	0	0	0	0	0	1	0	0	0	0
22	0	0	0	0	0	1	0	134	63	61	19		0	0	0	0	0	0	0	0	0	0	0	0	15	1	1	25	0	1	0	0	63		0	0	0	1	0	0	0	0	0	0	0	0	0	0	0
34	0	0	0	0	0	0	1	146	98	70	21	37	0	0	0	0	0	0	0	0	0	0	0	0	10	1	1	25	0	1	0	0	71	36.9	0	0	0	0	0	0	0	0	0	0	0	0	0	0	0
20	0	0	0	0	0	1	0	117	72	48	18		0	0	0	0	0	0	0	0	0	0	0	0	27	1	1	28	0	1	0	0	69		0	0	0	0	0	0	0	0	0	0	0	0	0	0	0
10	0	0	0	0	0	0	0	93	58	76	20		0	0	0	0	0	0	0	0	0	0	0	0	15	1	1	25	0	1	0	0	93		0	0	0	0	0	0	0	0	0	0	0	0	0	0	0
12	0	0	0	0	0	0	0	127	71	83	24	36.5	0	0	0	0	0	0	0	0	0	0	0	0	28	1	1	25	0	1	0	0	82	36.1	0	0	0	0	0	0	0	0	0	0	0	0	0	0	0
12	0	0	0	0	0	0	0	107	51	100	19		0	0	0	0	0	0	0	0	0	0	0	0	13	1	1	21	0	1	0	0	100		0	0	0	0	0	0	0	0	0	0	0	0	0	0	0
12	0	0	0	0	0	0	0	107	71	63	24	35.8	0	0	0	0	0	0	0	0	0	0	0	0	11	0	0	20	1	1	0	0	80	36.9	0	0	0	0	0	0	0	0	0	0	0	0	0	0	0
10	0	0	0	0	0	0	0	98	72	70	19	37	0	0	0	0	0	0	0	0	0	0	0	0	15	1	1	25	0	1	0	0	70	37	0	0	0	0	0	0	0	0	0	0	0	0	0	0	0
14	0	0	1	0	0	0	0	142	73	69	22	36	0	0	0	0	0	0	0	0	0	0	0	0	15	1	1	25	0	2	0	0	75	36	0	0	0	0	0	0	0	0	0	0	0	0	1	0	0
12	0	0	0	0	0	0	0			89	22	35	0	0	0	0	0	0	0	0	0	0	0	0	15	1	1	29	0	2	0	0	87		0	0	0	0	0	0	0	0	0	0	0	0	0	0	0
18	0	0	0	0	0	1	1	126	60	92	18		0	0	0	0	0	0	0	0	0	0	0	0	14	1	1	26	0	1	0	0	52	36	0	0	0	0	0	0	0	0	0	0	0	0	0	0	0
16	0	0	0	0	0	0	0	140	59	76	17	36.9	0	0	0	0	0	0	0	0	0	0	0	0	14	1	1	25	0	1	0	0	86	37	0	0	0	1	0	0	0	0	0	0	1	0	0	0	0
18	0	0	0	0	1	0	0	135	60	52	20	35	0	0	0	0	0	0	0	0	0	0	0	0	10	1	1	25	0	1	0	0	62	35.7	0	0	0	0	0	0	0	0	0	0	0	0	0	0	0
23	0	0	0	0	0	0	0	137	96	5	18		0	0	0	0	0	0	0	0	0	0	0	0	22	1	1	28	0	1	0	0	51	36	0	0	0	0	0	0	0	0	0	0	0	0	0	0	0
11	0	0	0	0	0	0	0	166	74	72	17	36.1	0	0	0	0	0	0	0	0	0	0	0	0	17	1	1	25	0	1	0	0	80	35.7	0	0	0	0	0	0	0	0	0	0	0	0	0	0	0
15	0	0	0	0	0	0	0	143	76	79	22	35.1	0	0	0	0	0	0	0	0	0	0	0	0	10	1	1	25	0	1	0	0	64	35.8	0	0	0	0	0	0	0	0	0	0	0	0	0	0	0
13	0	0	0	0	0	0	0	117	65	65	21	32.3	0	0	0	0	0	0	0	0	1	1	0	0	15	1	1	25	0	1	0	0	68	33.2	0	0	0	1	1	0	1	0	0	0	0	0	1	0	0
15	0	0	0	0	0	0	0	129	54	68	20		0	0	0	0	0	0	0	0	0	0	0	0	13	1	1	22	0	1	0	0	72		0	0	0	1	0	0	0	0	0	0	0	0	0	0	0
29	0	0	0	0	0	1	1	130	73	78	19	35.7	0	0	0	0	0	0	0	0	0	0	0	0	20	1	1	25	0	2	0	0	50	36	0	0	0	1	0	0	0	0	0	0	0	0	1	0	0
11	0	0	0	0	0	0	0	124	98	64	20		0	0	0	0	0	0	0	0	0	0	0	0	14	1	1	25	0	1	0	0	72		0	0	0	0	0	0	0	0	0	0	0	0	0	0	0
21	0	0	0	0	0	0	0	131	68	89	20	36.5	0	0	0	0	0	0	0	0	0	0	0	0	7	1		25	0	1	0	0	83		0	0	0	1	0	0	0	0	0	0	0	0	0	0	0
26	0	0	0	0	0	0	0	160	75	77	18	36	0	0	0	0	0	0	0	0	0	0	0	0	15	1	1	28	0	1	0	0	76	36	0	0	0	0	0	0	0	0	0	0	0	0	0	0	0
25	0	0	0	0	0	0	0	112	70	66	17	33.8	0	0	0	0	0	0	0	0	0	0	0	0	15	1	1	25	0	1	0	0	74	36	0	0	0	0	0	0	0	0	0	0	0	0	0	0	0
11	0	0	0	0	0	0	0	134	48	71	22		0	0	0	0	0	0	0	0	0	0	0	0	15	1		25		1	0	0	68		0	0	0	1	0	0	0	0	0	0	0	0	0	0	0
19	0	0	0	0	0	0	0	140	73	68	20		0	0	0	0	0	0	0	0	0	0	0	0	19	1	1	28	0	1	0	0	80	32	0	0	0	0	0	0	0	0	0	0	0	0	0	0	0
14	0	0	0	0	0	0	0			68	19	36,5	0	0	0	0	0	0	0	0	0	0	0	0	15	1	1	25	0		0	0	70	37	0	0	0	1	0	0	0	0	0	0	0	0	0	0	0
11	0	0	0	0	0	0	0	94	53	87	22		0	0	0	0	0	0	0	0	0	0	0	0	15	1	1	25	0	1	0	0	78		0	0	0	1	0	0	0	0	0	0	0	0	0	0	0
45	0	0	0	0	0	0	0	125	71	80	16		0	0	0	0	0	0	0	0	0	0	0	0	20	1	1	25	0	1	0	0	82		0	0	0	0	0	0	0	0	0	0	0	0	0	0	0
14	0	0	0	0	0	0	0	134	76	91	20	35.8	0	0	0	0	0	0	0	0	0	0	0	0	15	1	1	25	0	1	0	0	106	36.2	0	0	0	0	0	0	0	0	0	0	0	0	0	0	0
26	0	0	0	0	0	0	0	114	75	74	18		0	0	0	0	0	0	0	0	0	0	0	0	13	1	1	25	0	1	0	0	68	36	0	0	0	1	0	0	0	0	0	0	0	0	0	0	0
21	0	0	0	0	0	0	0	139	72	72	18	36	0	0	0	0	0	0	0	0	0	0	0	0	15	1	1	25	0	1	0	0	80	34.4	0	0	0	0	0	0	0	0	0	0	1	0	0	0	0
35	1	0	0	0	0	1	0	117	93	78	16	35.8	0	0	0	0	0	0	0	0	0	0	0	0	19	1	1	25	0	1	0	0	59	36	0	0	0	0	0	0	0	0	0	0	0	0	0	0	0
14	0	0	0	0	0	0	0	106	50	94	20		0	0	0	0	0	0	0	0	0	0	0	0	10	1		25	0	1	0	0	93		0	0	0	0	0	0	0	0	0	0	0	0	0	0	0
12	0	0	0	0	0	0	0	109	59	62	18	35.5	0	0	0	0	0	0	0	0	0	0	0	0	15	1	1	25	0	2	0	0	62	35.2	0	0	0	0	0	0	0	0	0	0	0	0	0	0	0
11	0	0	0	0	0	0	0	99	64	77	20		0	0	0	0	0	0	0	0	0	0	0	0	15	1	1	25	0	1	0	0	69	37	0	0	0	0	0	0	0	0	0	0	0	0	0	0	0
42	0	0	0	0	0	0	0	124	83	55			0	0	0	0	0	0	0	0	0	0	0	0	15	1	1	25	0	1	0	0	76		0	0	0	0	0	0	0	0	0	0	0	0	0	0	0
19	0	0	0	0	1	1	1	132	74	58	17	34.2	0	0	0	0	0	0	0	0	0	0	0	0	15	1	1	25	0	1	0	0	58	35	0	0	0	1	0	0	0	0	0	0	0	0	0	0	0
10	0	0	0	0	0	0	0			74	22	36	0	0	0	0	0	0	0	0	0	0	0	0	10	1	1	25	0	2	0	0	74	36	0	0	0	0	0	0	0	0	0	0	0	0	0	0	0
39	0	0	0	0	0	0	0	130	90	70	18		0	0	0	0	0	0	0	0	0	0	0	0		1	1	25	0	1	0	0	64		0	0	0	1	0	0	0	0	0	0	0	0	1	0	0
11	0	0	0	0	0	0	0	104	63	91	32.9		0	0	0	0	0	0	0	0	0	0	0	0	14	1	1	25	0	1	0	0	85	34	0	0	0	0	0	0	0	0	0	0	0	0	0	0	0
23	0	0	0	0	0	0	0	126	71	68	19	35	0	0	0	0	0	0	0	0	0	0	0	0	12	1	1	25	0	1	0	0	71	35.5	0	0	0	0	0	0	0	0	0	0	0	0	0	0	0
24	0	0	0	0	0	0	0	145	77	70		36.6	0	0	0	0	0	0	0	0	0	0	0	0	16	1	1	28	0	1	0	0	76		0	0	0	0	0	0	0	0	0	0	0	0	0	0	0
13	0	0	0	0	0	0	0	140	70	86	20	35.7	0	0	0	0	0	0	0	0	0	0	0	0	15	1		25		1	0	0		36.2	0	0	0	1	0	0	0	0	0	0	1	0	0	0	0
10	0	0	0	0	0	0	0	116	66	90	22	32.9	0	0	0	0	0	0	0	0	0	0	0	0	10	1		25	0	1	0	0	96	35.4	0	0	0	0	0	0	0	0	0	0	0	0	0	0	0
23	0	0	0	0	0	0	0	135	70	68	18	36.1	0	0	0	0	0	0	0	0	0	0	0	0	25	1	1	28	0	1	0	0	62	32.2	0	0	0	0	0	0	0	0	0	0	0	0	0	0	0
21	0	0	0	0	0	0	0	154	74	87	20	36.5	0	0	0	0	0	0	0	0	0	0	0	0	15	1	1	30	0	1	0	0	81	36.1	0	0	0	1	0	0	0	0	0	0	0	0	0	0	0
14	0	0	0	0	0	0	0	134	76	85	21	36.6	0	0	0	0	0	0	0	0	0	0	0	0	15	0	0	25	1	1	0	0	91	36.1	0	0	0	1	0	0	0	0	0	0	0	0	0	0	0
15	0	0	0	0	0	0	0	130	65	75	20	32.1	0	0	0	0	0	0	0	0	0	0	0	0	18	1	1	25	0	1	0	0	88	34	0	0	0	0	0	0	0	0	0	0	0	0	0	0	0
12	0	0	1	0	0	0	0	135	74	94	21	35.2	0	0	0	0	0	0	0	0	0	0	0	0	10	1	1	25	0	1	0	0	93	36	0	0	0	0	0	0	0	0	0	0	0	0	0	0	0
13	0	0	0	0	0	0	0	130	68	86	21	34.6	0	0	0	0	0	0	0	0	0	0	0	0	6	1		21	0	1	0	0	87	35.2	0	0	0	1	0	0	0	0	0	0	0	0	0	0	0
27	0	0	0	0	0	1	0	131	65	67	20	36	0	0	0	0	0	0	0	0	0	0	0	0	20	1		25	0	1	0	0	63	35.8	0	0	0	1	0	0	0	0	0	0	0	0	0	0	0
26	0	0	0	0	0	0	1	115	75	86	21	36.1	0	0	0	0	0	0	0	0	0	0	0	0	35	1	1	25	0	1	0	0	94	36	0	0	0	0	0	0	0	0	0	0	0	0	0	0	0
33	0	0	0	0	0	0	0	109	90	78	20	36	0	0	0	0	0	0	0	0	0	0	0	0	15	1	1	26	0	1	0	0	76	37	0	0	0	0	0	0	0	0	0	0	0	0	0	0	0
30	0	0	0	0	0	0	0	121	73	85	20	36.1	0	0	0	0	0	0	0	0	0	0	0	0	20	0	0	25	1	1	0	0	78	36.4	0	0	0	1	0	0	0	0	0	0	0	0	0	0	0
10	0	0	0	0	0	0	0	122	72	81	23	36	0	0	0	0	0	0	0	0	0	0	0	0	30	1		25	0	1	0	0	79	36	0	0	0	1	0	0	0	0	0	0	0	0	0	0	0
12	0	0	1	0	0	0	0	138	77	97	21	32.7	0	0	0	0	0	0	0	0	0	0	0	0	14	1	1	25	0	1	0	0	97	33.2	0	0	0	0	0	0	0	0	0	0	0	0	0	0	0
22	0	0	0	0	0	0	0	141	81	73	20	37.8	0	0	0	0	0	0	0	0	0	0	0	0	11	1	1	25	0	1	0	0	70	36	0	0	0	0	0	0	0	0	0	0	0	0	0	0	0
10	0	0	0	0	0	0	0			74	22	36	0	0	0	0	0	0	0	0	0	0	0	0	15	1	1	26	0	2	0	0	80		0	0	0	0	0	0	0	0	0	0	0	0	0	0	0
12	0	0	0	0	0	0	0	128	64	70	22	35.5	0	0	0	0	0	0	0	0	0	0	0	0	30	1	1	25	0	2	0	0	89	36	0	0	0	0	0	0	0	0	0	0	0	0	0	0	0
10	0	0	1	0	0	0	0	99	84	86	21	35.7	0	0	0	0	0	0	0	0	0	0	0	0	15	1	1	25	0	1	0	0	82	36.5	0	0	0	0	0	0	0	0	0	0	1	0	0	0	0
20	0	0	0	0	0	0	0	100	69	65	18	35.5	0	0	0	0	0	0	0	0	0	0	0	0	15	1	1	25	0	1	0	0	63	36.1	0	0	0	1	0	0	0	0	0	0	0	0	0	0	1
17	0	0	0	0	0	0	0	142	78	108	18	36	0	0	0	0	0	0	0	0	0	0	0	0	15	1	1	25	0	1	0	0	65	36	0	0	0	0	0	0	0	0	0	0	0	0	0	0	0
11	0	0	0	0	0	0	0	105	58	101	22	35.7	0	0	0	0	0	0	0	0	0	0	0	0	13	1	1	25	0	1	0	0	100	37	0	0	0	0	0	0	0	0	0	0	0	0	0	0	0
12	0	0	1	0	0	0	0	107	61	86	20	35	0	0	0	0	0	0	0	0	0	0	0	0	9	1	1	21	0	1	0	0	87	35	0	0	0	0	0	0	0	0	0	0	0	0	0	0	0
26	0	0	0	0	0	0	1	119	68	71	18	36	0	0	0	0	0	0	0	0	0	0	0	0	10	1	1	20	0	1	0	0	68	36	0	0	0	0	0	0	0	0	0	0	0	0	0	0	0
10	0	0	0	0	0	0	0	100	80	70	18	37	0	0	0	0	0	0	0	0	0	0	0	0	15	1	1	25	0	2	0	0	70	36.5	0	0	0	0	0	0	0	0	0	0	0	0	0	0	0
25	0	0	0	0	0	0	0	139	81	94	20		0	0	0	0	0	0	0	0	0	0	0	0	16	1	1	25	0	1	0	0	80	36.5	0	0	0	1	0	0	0	0	0	0	0	0	0	0	0
13	0	0	0	0	0	0	0	134	77	109	21	36.2	0	0	0	0	0	0	0	0	0	0	0	0	10	1	1	25	0	1	0	0	68	35.2	0	0	0	0	0	0	0	0	0	0	0	0	0	0	0
20	0	0	0	0	0	0	0	124	74	61	20	35.5	0	0	0	0	0	0	0	0	0	0	0	0	15	1	1	25	0	1	0	0	64	35.8	0	0	0	0	0	0	0	0	0	0	0	0	0	0	0
30	0	0	0	0	0	0	0	146	86	61	22	36	0	0	0	0	0	0	0	0	0	0	0	0	25	1		25	0	1	0	0	48	35.8	0	0	0	1	0	0	0	0	0	0	0	0	0	0	0
24	0	0	0	0	0	1	1	127	92	73	21	35.8	0	0	0	0	0	0	0	0	0	0	0	0	16	1	1	25	0	1	0	0	70	35.8	0	0	0	0	1	0	0	1	0	0	0	0	0	0	0
26	0	0	0	0	0	0	0	128	68	70	20	36.6	0	0	0	0	0	0	0	0	0	0	0	0	15	1	1	25	0	1	0	0	70	36.2	0	0	0	0	0	0	0	0	0	0	0	0	0	0	0
11	0	0	0	0	0	0	0	92	56	81	22	35.2	0	0	0	0	0	0	0	0	0	0	0	0	15	1	1	25	0	1	0	0	91		0	0	0	1	0	0	0	0	0	0	0	0	0	0	0
15	0	0	0	0	0	0	0	142	79	21	35.5		0	0	0	0	0	0	0	0	0	0	0	0	15	1	1	25	0	1	0	0	72	36	0	0	0	1	0	0	0	0	0	0	0	0	0	0	0
34	0	0	0	0	0	0	0	135	79	86	17	36	0	0	0	0	0	0	0	0	0	0	0	0	15	1	1	25	0	1	0	0	86	35	0	0	0	0	0	0	0	0	0	0	0	0	0	0	0
10	0	0	0	0	0	0	0	111	63	98	22	35.7	0	0	0	0	0	0	0	0	0	0	0	0	10	1	1	25	0	1	0	0	99	36	0	0	0	0	0	0	0	0	0	0	0	0	0	0	0
11	0	0	0	0	0	0	0	115	46	87	22	34.8	0	0	0	0	0	0	0	0	0	0	0	0	15	1	1	25	0	1	0	0	75	34.9	0	0	0	0	0	0	0	0	0	0	0	0	0	0	0
26	0	0	0	0	0	0	0	120	80	70	18	37	0	0	0	0	0	0	0	0	0	0	0	0	15	1	1	25	0	1	0	0	70	37	0	0	0	0	0	0	0	0	0	0	0	0	0	0	0
29	0	0	1	0	0	0	0	139	86	67	19	35	0	0	0	0	0	0	0	0	0	0	0	0	28	1	1	25	0	1	0	0	68	36.2	0	0	0	0	0	0	0	0	0	0	0	0	0	0	0
26	0	0	0	0	0	0	0	120	80	72	20	37	0	0	0	0	0	0	0	0	0	0	0	0	22	1	1	25	0	1	0	0	72	37	0	0	0	0	0	0	0	0	0	0	0	0	0	0	0
10	0	0	0	0	0	0	0	118	48	108	22	32.9	0	0	0	0	0	0	0	0	0	0	0	0	15	1	1	25	0	1	0	0	80	36	0	0	0	0	0	0	0	0	0	0	0	0	0	0	0
26	0	0	0	0	0	0	0	158	90	98	19		0	0	0	0	0	0	0	0	0	0	0	0	11	1	1	25	0	1	0	0	76		0	0	0	1	0	0	0	0	0	0	0	0	0	0	0
10	0	0	0	0	0	0	0	97	60	93	19	36	0	0	0	0	0	0	0	0	0	0	0	0	15	1		22	0	1	0	0	78	35.5	0	0	0	1	0	0	0	0	0	0	0	0	0	0	0
12	0	0	0	0	0	0	0			79	22	34	0	0	0	0	0	0	0	0	0	0	0	0	16	1	1	25	0	2	0	0		37	0	0	0	0	0	0	0	0	0	0	0	0	0	0	0
11	0	0	0	0	0	0	0	100	57	74	18	36.3	0	0	0	0	0	0	0	0	0	0	0	0	20	1	1	25	0	2	0	0	74	36	0	0	0	1	0	0	0	0	0	0	0	0	0	0	0
21	0	0	0	0	0	1	1	139	75	62	17	36.1	0	0	0	0	0	0	0	0	0	0	0	0	15	1	1	25	0	1	0	0	62	36	0	0	0	0	0	0	0	0	0	0	0	0	0	0	0
21	0	0	0	0	0	1	0	122	71	79	20		0	0	0	0	0	0	0	0	0	0	0	0	15	1	1	25	0	1	0	0	88		0	0	0	1	0	0	0	0	0	0	0	0	0	0	0
30	0	0	0	0	0	1	1	130	85	56	22	36	0	0	0	0	0	0	0	0	0	0	0	0	12	1	1	25	0	1	0	0	63	36	0	0	0	0	0	0	0	0	0	0	0	0	0	0	0
31	0	0	0	0	0	0	0	145	86	80	20	36.5	0	0	0	0	0	0	0	0	0	0	0	0	20	1	1	25	0	1	0	0	68	36	0	0	0	0	0	0	0	0	0	0	0	0	0	0	0
15	0	0	0	0	0	0	0	147	85	91	20		0	0	0	0	0	0	0	0	0	0	0	0	15	1		25		1	0	0	88		0	0	0	1	0	0	0	0	0	0	0	0	0	0	0
16	0	0	0	0	0	0	0	118	47	97	18	34	0	0	0	0	0	0	0	0	0	0	0	0	10	1	1	25	0	1	0	0	81	35.9	0	0	0	1	0	0	0	0	0	0	0	0	0	0	1
32	0	0	0	0	0	0	0	129	94	117	18	36.2	0	0	0	0	0	0	0	0	0	0	0	0	17	1	1	25	0	1	0	0	68	36.5	0	0	0	0	0	0	0	0	0	0	0	0	0	0	0
11	0	0	0	0	0	0	0	110	82	72	18		0	0	0	0	0	0	0	0	0	0	0	0	15	0	0	25	1	1	0	0	75	32	0	0	0	0	0	0	0	0	0	0	0	0	0	0	0
33	0	0	0	0	0	0	0	130	78	73	20	36	0	0	0	0	0	0	0	0	0	0	0	0	14	1	1	25	0	1	0	0	67	36	0	0	0	0	0	0	0	0	0	0	0	0	0	0	0
17	0	0	1	0	0	1	0	124	76	73	20	36	0	0	0	0	0	0	0	0	0	0	0	0	12	1	1	30	0	1	0	0	57	36	0	0	0	0	0	0	0	0	0	0	0	0	0	0	0
17	0	0	0	0	1	0	0	139	73	58	19	33.9	0	0	0	0	0	0	0	0	0	0	0	0	10	1	1	25	0	1	0	0	67	35.5	0	0	0	1	0	0	0	0	0	0	0	0	0	0	0
35	0	0	0	0	0	1	1	143	88	75	22	36	0	0	0	0	0	0	0	0	0	0	0	0	30	1	1	25	0	1	0	0	65	36.5	0	0	0	0	0	0	0	0	0	0	0	0	0	0	0
10	0	0	0	0	0	0	0	115	66	128	20	36	0	0	0	0	0	0	0	0	0	0	0	0	11	1	1	20	0	1	0	0	76	36	0	0	0	0	0	0	0	0	0	0	0	0	0	0	0
11	0	0	0	0	0	0	0	110	60	82	15	36.2	0	0	0	0	0	0	0	0	0	0	0	0	12	0	0	25	1	1	0	0	90	36.5	0	0	0	0	0	0	0	0	0	0	0	0	0	0	0
12	0	0	0	0	0	0	0	116	83	78	20	36	0	0	0	0	0	0	0	0	0	0	0	0	15	1		25	0	1	0	0	80	36	0	0	0	0	0	0	0	0	0	0	0	0	0	0	0
42	0	0	0	0	0	1	0	140	70	70	18	35.5	0	0	0	0	0	0	0	0	0	0	0	0	20	1	1	25	0	1	0	0	79	36.1	0	0	0	0	0	0	0	0	0	0	0	0	0	0	0
49	0	0	0	0	0	1	1	131	113	71	22	36	0	0	0	0	0	0	0	0	0	0	0	0	15	1	1	25	0	1	0	0	64	36.2	0	0	0	0	0	0	0	0	0	0	0	0	0	0	0
11	0	0	0	0	0	0	0	80	42	79	22	33.3	0	0	0	0	0	0	0	0	0	0	0	0	15	1		25	0	1	0	0	64	34	0	0	0	1	0	0	0	0	0	0	0	0	0	0	0
26	0	0	0	0	0	0	0	110	78	75	18		0	0	0	0	0	0	0	0	0	0	0	0	14	1	1	25	0	1	0	0	71	35.3	0	0	0	0	0	0	0	0	0	0	0	0	0	0	0
26	0	0	0	0	0	1	0	128	76	98	17	34.9	0	0	0	0	0	0	0	0	0	0	0	0	18	1	1	25	0	1	0	0	92	36	0	0	0	1	0	1	0	0	0	0	0	0	0	0	0
10	0	0	0	0	0	0	0	90	50	75		36.9	0	0	0	0	0	0	0	0	0	0	0	0	30	1	1	20	0	1	0	0	85	36	0	0	0	0	0	0	0	0	0	0	0	0	0	0	0
10	0	0	0	0	0	0	0	105	68	86	22	36,6	0	0	0	0	0	0	0	0	0	0	0	0	10	1	1	25	0	1	0	0	95	36.8	0	0	0	0	0	0	0	0	0	0	0	0	0	0	0
19	0	0	0	0	0	1	0	148	90	85	20		0	0	0	0	0	0	0	0	0	0	0	0	15	1		25	0	1	0	0	71		0	0	0	0	0	0	0	0	0	0	0	0	0	0	0
35	0	0	0	0	0	0	0	131	72	86	18		0	0	0	0	0	0	0	0	0	0	0	0	15	1	1	25	0	1	0	0			0	0	0	0	0	0	0	0	0	0	0	0	0	0	0
20	0	0	0	0	0	0	0	120	74	83	20	36	0	0	0	0	0	0	0	0	0	0	0	0	12	1	1	25	0	1	0	0	76	36	0	0	0	0	0	0	0	0	0	0	0	0	0	0	0
17	0	0	0	0	0	0	0	141	53	109	20	36.7	0	0	0	0	0	0	0	0	0	0	0	0	14	1	1	21	0	1	0	0	82	36.2	0	0	0	0	0	0	0	0	0	0	0	0	0	0	0
14	0	0	0	0	0	0	0	99	53	72	18		0	0	0	0	0	0	0	0	0	0	0	0	10	1	1	25	0	1	0	0	67		0	0	0	0	0	0	0	0	0	0	0	0	0	0	0
26	0	0	0	0	0	0	0	126	74	70	21	36.9	0	0	0	0	0	0	0	0	0	0	0	0	15	1	1	25	0	1	0	0	72		0	0	0	1	0	0	0	0	0	0	0	0	0	0	0
14	0	0	0	0	0	0	0	110	60	80	22	36	0	0	0	0	0	0	0	0	0	0	0	0	12	1			0	1	0	0	86	36.5	0	0	0	1	0	0	0	0	0	0	0	0	0	0	0
35	0	0	0	1	1	0	0	157	89	55			0	0	0	0	0	0	0	0	0	0	0	0	15	1		25	0	1	0	0	53		0	0	0	0	0	0	0	0	0	0	0	0	0	0	0
17	0	0	0	0	0	0	0	137	84	90	20		0	0	0	0	0	0	0	0	0	0	0	0	14	1	0	21	0	1	0	0	71		0	0	0	1	0	0	0	0	0	0	0	0	0	0	0
23	0	0	0	0	0	0	0	125	63	95	18	36.5	0	0	0	0	0	0	0	0	0	0	0	0	8	1	1	25	0	1	0	0	81	33.4	0	0	0	0	0	0	0	0	0	0	0	0	0	0	0
20	0	0	0	0	0	0	0	141	74	87	20		0	0	0	0	0	0	0	0	0	0	0	0	13	1	1	27	0	1	0	0	90		0	0	0	1	0	0	0	0	0	0	0	0	0	0	0
19	0	0	0	0	0	0	0	166	85	108	20	37	0	0	0	0	0	0	0	0	0	0	0	0	30	0	0	26	1	1	0	0	96	36	0	0	0	0	0	0	0	0	0	0	0	0	0	0	0
19	0	0	0	0	0	1	0	139	72	87	18	36.5	0	0	0	0	0	0	0	0	0	0	0	0	20	1	1	25	0	1	0	0	91	37	0	0	0	1	0	0	0	0	0	0	0	0	0	0	0
14	0	0	0	0	0	0	0	120	75	85	20	34	0	0	0	0	0	0	0	0	0	0	0	0	10	1	1	25	0	1	0	0	82	34.3	0	0	0	0	0	0	0	0	0	0	0	0	1	0	0
10	0	0	0	0	0	0	0	107	69	97	21	36	0	0	0	0	0	0	0	0	0	0	0	0	15	1	1	25	0	1	0	0	90	36	0	0	0	0	0	0	0	0	0	0	0	0	0	0	0
12	0	0	0	0	0	0	0	116	65	86	21	32.5	0	0	0	0	0	0	0	0	0	0	0	0	15	1	1	25	0	1	0	0	92	36.7	0	0	0	0	0	0	0	0	0	0	0	0	0	0	0
35	0	0	0	0	0	0	0	143	88	72	16	36.2	0	0	0	0	0	0	0	0	0	0	0	0	15	0	0	25	1	1	0	0	70	36	0	0	0	1	0	0	0	0	0	0	0	0	0	0	0
20	0	0	0	0	0	0	0	137	82	56	19	35.2	0	0	0	0	0	0	0	0	0	0	0	0	15	1	1	25	0	1	0	0	65	35	0	0	0	0	0	0	0	0	0	0	1	0	0	0	0
22	0	0	0	0	0	1	0	126	78	68	20		0	0	0	0	0	0	0	0	0	0	0	0	15	1		25	0	1	0	0	70		0	0	0	1	0	0	0	0	0	0	0	0	0	0	0
21	0	0	0	0	0	1	0	148	81	61	20		0	0	0	0	0	0	0	0	0	0	0	0	15	1	1	25	0	1	0	0	68		0	0	0	1	0	0	0	0	0	0	0	0	0	0	0
12	0	0	0	0	0	0	0	127	71	104	21		0	0	0	0	0	0	0	0	0	0	0	0	20	1	1	21	0	1	0	0	81		0	0	0	0	0	0	0	0	0	0	0	0	0	0	0
27	0	0	0	0	0	0	0	145	84	90	18	34.4	0	0	0	0	0	0	0	0	0	0	0	0	15	1	1	26	0	1	0	0	86	36.6	0	0	0	0	0	0	0	0	0	0	0	0	0	0	0
15	0	0	0	0	0	0	0	110	80	70	19	36	0	0	0	0	0	0	0	0	0	0	0	0	15	1	1	25	0	2	0	0	70	37	0	0	0	0	0	0	0	0	0	0	0	0	0	0	0
15	0	0	0	0	0	0	0	100	60	72	19	63.5	0	0	0	0	0	0	0	0	0	0	0	0	15	1	1	25	0	1	0	0	79	36.5	0	0	0	0	0	0	0	0	0	0	0	0	1	0	0
12	0	0	0	0	0	0	0	119	96	75	20		0	0	0	0	0	0	0	0	0	0	0	0	10	1		25		1	0	0	85		0	0	0	1	0	0	0	0	0	0	0	0	0	0	0
10	0	0	0	0	0	0	0					37	0	0	0	0	0	0	0	0	0	0	0	0	14	0	0	25	1	1	0	0		36.1	0	0	0	0	0	0	0	0	0	0	0	0	0	0	0
14	0	0	0	0	0	0	0	147	79	67	21	33.7	0	0	0	0	0	0	0	0	0	0	0	0	15	1	1	25	0	1	0	0	76	35.2	0	0	0	0	0	0	0	0	0	0	0	0	0	0	0
10	0	0	0	0	0	0	0	105	76	88	20	36	0	0	0	0	0	0	0	0	0	0	0	0	16	1	1	25	0	2	0	0	91	35.7	0	0	0	0	0	0	0	0	0	0	0	0	0	0	0
17	0	0	0	0	0	0	0			74	22	36	0	0	0	0	0	0	0	0	0	0	0	0	15	0	0	25	1	1	0	0			0	0	0	0	0	0	0	0	0	0	0	0	0	0	0
10	0	0	1	0	0	0	0	115	52	92	22		0	0	0	0	0	0	0	0	0	0	0	0	12	1	1	25	0	1	0	0	99		0	0	0	0	0	0	0	0	0	0	0	0	0	0	0
13	0	0	0	0	0	0	0	90	70	68	18	36	0	0	0	0	0	0	0	0	0	0	0	0	15	1	1	25	0	2	0	0	70	36	0	0	0	0	0	0	0	0	0	0	0	0	0	0	0
10	0	0	0	0	0	0	0			57	22	36	0	0	0	0	0	0	0	0	0	0	0	0	15	1	1	25	0	2	0	0		36.1	0	0	0	0	0	0	0	0	0	0	0	0	0	0	0
23	0	0	0	0	0	1	1	145	76	78	19	35.9	0	0	0	0	0	0	0	0	0	0	0	0	10	1	1	28	0	1	0	0	79	35.8	0	0	0	0	0	0	0	0	0	0	0	0	0	0	0
15	0	0	0	0	0	0	0	157	68	65	20		0	0	0	0	0	0	0	0	0	0	0	0	13	1	1	25	0	1	0	0	66		0	0	0	1	0	0	0	0	0	0	0	0	0	0	0
15	0	0	0	0	0	0	0	107	68	100	20	36	0	0	0	0	0	0	0	0	0	0	0	0	20	1	1	30	0	1	0	0	82	36	0	0	0	0	0	0	0	0	0	0	0	0	0	0	0
37	0	0	0	0	0	0	0	143	86		20	36.7	0	0	0	0	0	0	0	0	0	0	0	0	37	1	1	26	0	1	0	0	58		0	0	0	0	0	0	0	0	0	0	0	0	0	0	0
16	0	0	0	0	0	0	0	138	46	105	18	32.1	0	0	0	0	0	0	0	0	0	0	0	0	15	1	1	25	0		0	0	89	36	0	0	0	0	0	0	0	0	0	0	0	0	1	0	0
12	0	0	0	0	0	0	0	97	38	81	21		0	0	0	0	0	0	0	0	0	0	0	0	15	1	1	22	0	1	0	0	99	36.7	0	0	0	0	0	0	0	0	0	0	0	0	0	0	0
10	0	0	0	0	0	0	0	103	55	74	21	33.2	0	0	0	0	0	0	0	0	0	0	0	0	15	1	1	25	0	1	0	0	52	33.5	0	0	0	0	0	0	0	0	0	0	0	0	0	0	0
27	0	0	0	0	0	0	0	126	55	82	18		0	0	0	0	0	0	0	0	0	0	0	0	15	1	1	25	0	1	0	0	91		0	0	0	1	0	0	0	0	0	0	0	0	0	0	0
25	0	0	0	0	0	0	0	120	80	70	19	36	0	0	0	0	0	0	0	0	0	0	0	0	15	1	1	25	0	1	0	0	104	36	0	0	0	0	0	0	0	0	0	0	0	0	1	0	0
48	0	0	0	0	0	1	1	120	80	77	21	36.1	0	0	0	0	0	0	0	0	0	0	0	0	17	1	1	25	0	1	0	0	80	36.5	0	0	0	0	0	0	0	0	0	0	0	0	0	0	0
34	0	0	0	0	0	0	0	139	76	78	18	36	0	0	0	0	0	0	0	0	0	0	0	0	15	1	1	28	0	1	0	0	78	36.1	0	0	0	0	0	0	0	0	0	0	0	0	0	0	0
23	0	0	0	0	0	0	0	143	81	101	24	36	0	0	0	0	0	0	0	0	0	0	0	0	10	0	0	25	1	1	0	0	92	36	0	0	0	0	0	1	0	0	0	0	0	0	0	0	0
12	0	0	0	0	0	0	0	125	72	84	20	36.5	0	0	0	0	0	0	0	0	0	0	0	0	14	1	1	25	0	1	0	0	80		0	0	0	1	0	0	0	0	0	0	0	0	0	0	0
12	0	0	0	0	0	0	0	112	69	92	17		0	0	0	0	0	0	0	0	0	0	0	0	15	1	1	25	0	1	0	0	88		0	0	0	0	0	0	0	0	0	0	0	0	0	0	0
12	0	0	0	0	0	0	0	90	76	74	19	37	0	0	0	0	0	0	0	0	0	0	0	0	16	1	1	25	0	1	0	0	76	37	0	0	0	1	0	0	0	0	0	0	0	0	0	0	0
13	0	0	1	0	0	0	0	120	83	20			0	0	0	0	0	0	0	0	0	0	0	0	15	1	1			1	0	0	69	36.2	0	0	0	0	0	0	0	0	0	0	0	0	0	0	0
15	0	0	0	0	0	0	0	138	75	100	21	36	0	0	0	0	0	0	0	0	0	0	0	0	14	1	1	22	0	1	0	0	73	36.2	0	0	0	0	0	0	0	0	0	0	0	0	0	0	0
11	0	0	0	0	0	0	0	106	65	72	22	34.1	0	0	0	0	0	0	0	0	0	0	0	0	15	1	1	25	0	2	0	0	100	36.8	0	0	0	0	0	0	0	0	0	0	0	0	0	0	0
11	0	0	0	0	0	0	0	118	68	98	22		0	0	0	0	0	0	0	0	0	0	0	0	10	1	1	25	0	1	0	0	84	35.2	0	0	0	0	0	0	0	0	0	0	0	0	0	0	0
14	0	0	0	0	0	0	0	156	69	107	21	36.9	0	0	0	0	0	0	0	0	0	0	0	0	11	1	1	25	0	1	0	0	109	35.8	0	0	0	0	0	0	0	0	0	0	0	0	0	0	0
12	0	0	0	0	0	0	0	119	59	75	24	36	0	0	0	0	0	0	0	0	0	0	0	0	5	0	0	25	1	1	0	0	100	36	0	0	0	0	0	0	0	0	0	0	0	0	0	0	0
21	0	0	0	0	0	1	1	119	62	76	18	32.4	0	0	0	0	0	0	0	0	0	0	0	0	20	1	1	25	0	1	0	0	66	38.2	0	0	0	0	0	0	0	0	0	0	0	0	0	0	0
23	0	0	0	0	0	0	0	180	60	58	20	35.7	0	0	0	0	0	0	0	0	0	0	0	0	15	1	1	25	0	0	0	0	65	36.2	0	0	0	0	0	0	0	0	0	0	0	0	0	0	0
13	0	0	0	0	0	0	0	122	68	111	21	37.2	0	0	0	0	0	0	0	0	0	0	0	0	15	1	1	25	0	1	0	0	101	36.7	0	0	0	1	0	0	0	0	0	0	1	0	0	0	0
28	0	0	0	0	0	0	0	167	82	67	16	36.3	0	0	0	0	0	0	0	0	0	0	0	0	20	1	1	25	0	2	0	0	70	36.4	0	0	0	0	0	0	0	0	0	0	0	0	0	0	0
12	0	0	0	0	0	0	0	137	73	86	20	36	0	0	0	0	0	0	0	0	0	0	0	0	15	1		25	0	1	0	0	64	36	0	0	0	0	0	0	0	0	0	0	0	0	0	0	0
12	0	0	0	0	0	0	0	130	65	84	20	35.2	0	0	0	0	0	0	0	0	0	0	0	0	15	1	1	25	0	1	0	0	78	34.6	0	0	0	0	0	0	0	0	0	0	0	0	0	0	0
31	0	0	0	0	0	0	1	136	96	86	20	35	0	0	0	0	0	0	0	0	0	0	0	0	12	1	1	25	0	1	0	0	68	36	0	0	0	0	0	0	0	0	0	0	0	0	0	0	0
11	0	0	0	0	0	0	0				21	35.8	0	0	0	0	0	0	0	0	0	0	0	0	15	0	0	25	1	1	0	0		36	0	0	0	0	0	0	0	0	0	0	0	0	0	0	0
36	0	0	0	0	0	1	0	133	84	99	23	36.4	0	0	0	0	0	0	0	0	0	0	0	0	10	1	1	25	0	1	0	0	98	36.3	0	0	0	0	0	0	0	0	0	0	0	0	0	0	0
31	0	0	0	0	0	1	0	130	66	54	18	36.2	0	0	0	0	0	0	0	0	0	0	0	0	12	1	1	25	0	1	0	0	50	36	0	0	0	0	0	0	0	0	0	0	0	0	0	0	0
12	0	0	0	0	0	0	0	116	72	82	21	34.1	0	0	0	0	0	0	0	0	0	0	0	0	15	1	1	22	0	1	0	0	88	36	0	0	0	0	0	0	0	0	0	0	0	0	0	0	0
13	0	0	0	0	0	0	0	100	58	93	20	35.9	0	0	0	0	0	0	0	0	0	0	0	0	15	1		25	0	1	0	0	86	36	0	0	0	1	0	0	0	0	0	0	0	0	0	0	0
13	0	0	1	0	0	0	0	112	55	91	20	33.5	0	0	0	0	0	0	0	0	0	0	0	0	14	1	1	22	0	1	0	0	77	35.2	0	0	0	0	0	0	0	0	0	0	0	0	0	0	0
12	0	0	0	0	0	0	0	90	68	65	18	36.5	0	0	0	0	0	0	0	0	0	0	0	0	15	1	1	20	0	2	0	0	66	36	0	0	0	1	0	0	0	0	0	0	0	0	0	0	0
23	0	0	0	0	0	0	0	130	74	62	21	36	0	0	0	0	0	0	0	0	0	0	0	0	18	1	1	25	0	1	0	0	62		0	0	0	0	0	0	0	0	0	0	0	0	0	0	0
12	0	0	0	0	0	0	0	120	70	65	20	35.5	0	0	0	0	0	0	0	0	0	0	0	0	13	1	1	25	0	1	0	0	83	36	0	0	0	1	0	0	0	0	0	0	0	0	0	0	0
23	0	0	0	0	0	0	0	125	75	70	19	36.3	0	0	0	0	0	0	0	0	0	0	0	0	15	1		26	0	1	0	0	69	36	0	0	0	1	0	0	0	0	0	0	0	0	0	0	0
27	0	0	0	0	0	0	0	129	79	71	18	36.5	0	0	0	0	0	0	0	0	0	0	0	0	15	1	1	25	0	1	0	0	73	36.2	0	0	1	0	0	0	0	0	0	0	0	0	0	0	0
12	0	0	0	0	0	0	0	109	59	62	18	35.5	0	0	0	0	0	0	0	0	0	0	0	0	15	1	1	25	0	2	0	0	62		0	0	0	0	0	0	0	0	0	0	0	0	0	0	0
22	0	0	0	0	0	0	0	145	74	59	19		0	0	0	0	0	0	0	0	0	0	0	0	18	1	0	25	0	1	0	0			0	0	0	0	0	0	0	0	0	0	0	0	0	0	0
30	0	0	0	0	0	0	0	110	90	70	20	36	0	0	0	0	0	0	0	0	0	0	0	0	15	1	1	25	0	1	0	0	112	37	0	0	0	0	0	0	0	0	0	0	0	0	1	0	0
25	0	0	0	0	0	0	0	110	69	64	20		0	0	0	0	0	0	0	0	0	0	0	0	15	1	1	25	0	1	0	0	59		0	0	0	1	0	0	0	0	0	0	0	0	0	0	0
11	0	0	0	0	0	0	0						0	0	0	0	0	0	0	0	0	0	0	0	15	0	0	25	1	1	0	0			0	0	0	0	0	0	0	0	0	0	0	0	0	0	0
10	0	0	0	0	0	0	0	100	62	79	19	36	0	0	0	0	0	0	0	0	0	0	0	0	18	1	1	25	0	2	0	0	79	36.5	0	0	0	1	0	0	0	0	0	0	0	0	0	0	0
38	0	0	0	0	0	0	0	121		77	18	37	1	0	0	0	0	0	0	0	0	0	0	0	30	1	1	29	0	1	0	0	72	37	0	0	0	0	0	0	0	0	0	0	0	0	0	0	0
16	0	0	0	0	0	0	0	104	40	72	18	36.2	0	0	0	0	0	0	0	0	0	0	0	0		1	1	55	0	1	0	0	76	34.1	0	0	0	0	0	0	0	0	0	0	0	0	0	0	0
10	0	0	0	0	0	0	0	130	68	105	18	36.2	0	0	0	0	0	0	0	0	0	0	0	0	18	1	1	25	0	2	0	0	92	36.2	0	0	0	1	1	0	0	0	0	0	0	0	0	0	0
10	0	0	0	0	0	0	0	100	55	90	24	36	0	0	0	0	0	0	0	0	0	0	0	0	13	0	0	25	1	1	0	0	91	36	0	0	0	0	0	0	0	0	0	0	0	0	0	0	0
12	0	0	0	0	0	0	0	125	58	70	18		0	0	0	0	0	0	0	0	0	0	0	0	15	0	0	20	1	1	0	0			0	0	0	0	0	0	0	0	0	0	0	0	0	0	0
30	1	0	0	0	0	0	0	171	94	77	20		0	0	0	0	0	0	0	0	0	0	0	0		1	1	25	0	1	0	0			0	0	0	0	0	0	0	0	0	0	0	0	0	0	0
10	0	0	0	0	0	0	0	80	65	62	18	37	0	0	0	0	0	0	0	0	0	0	0	0	15	1	1	25	0	1	0	0	109	33.7	0	0	0	0	0	0	0	0	0	0	0	0	3	2	0
11	0	0	0	0	0	0	0	110	64	91	22	34.6	0	0	0	0	0	0	0	0	0	0	0	0	13	1	1	25	0	1	0	0	72	35.2	0	0	0	1	0	0	0	0	0	0	0	0	1	0	0
10	0	0	0	0	0	0	0	125	78	91	21	34	0	0	0	0	0	0	0	0	0	0	0	0	10	1		25	0	1	0	0	93	34.2	0	0	0	0	0	0	0	0	0	0	0	0	0	0	0
16	0	0	0	0	0	0	0	102	41	56	19	35.2	0	0	0	0	0	0	0	0	0	0	0	0	15	1	1	25	0	1	0	0	56	35.8	0	0	0	1	0	0	0	0	0	0	0	0	0	0	0
15	0	0	0	0	0	0	0	113	94	82	18	36	0	0	0	0	0	0	0	0	0	0	0	0	15	1	1	25	0	1	0	0			0	0	0	0	0	0	0	0	0	0	0	0	0	0	0
27	0	0	0	0	0	1	0	110	90	72	19	37	0	0	0	0	0	0	0	0	0	0	0	0	15	1	1	25	0	1	0	0	72	36.5	0	0	0	0	0	0	0	0	0	0	0	0	0	0	0
14	0	0	1	0	0	0	0	131	72	75	20	35.8	0	0	0	0	0	0	0	0	0	0	0	0	13	1	1	22	0	1	0	0	66	36	0	0	0	0	0	0	0	0	0	0	0	0	0	0	0
13	0	0	0	0	0	0	0	90	70	72	19	36	0	0	0	0	0	0	0	0	0	0	0	0	15	1	1	20	0	2	0	0	70	36	0	0	0	1	1	0	0	0	0	0	0	0	0	0	0
11	0	0	0	0	0	0	0	117	48	94	22		0	0	0	0	0	0	0	0	0	0	0	0	13	1	1	21	0	1	0	0	91		0	0	0	0	0	0	0	0	0	0	0	0	0	0	0
12	0	0	0	0	0	0	0	96	57	98	22		0	0	0	0	0	0	0	0	0	0	0	0	15	1	1	25	0	1	0	0	96		0	0	0	1	0	0	0	0	0	0	0	0	0	0	0
17	0	0	0	0	0	0	0	146	83	72	22		0	0	0	0	0	0	0	0	0	0	0	0	10	1	1	25	0	1	0	0	78		0	0	0	1	0	0	0	0	0	0	0	0	0	0	0
23	0	0	0	0	0	1	1	112	71	80	19	35	0	0	0	0	0	0	0	0	0	0	0	0	15	1	1	25	0	1	0	0	85	35	0	0	0	0	0	0	0	0	0	0	0	0	0	0	0
17	0	0	0	0	0	0	0	134	88	93	20	35.7	0	0	0	0	0	0	0	0	0	0	0	0	15	1	1	30	0	1	0	0	69	39	0	0	0	0	0	0	0	0	0	0	0	0	0	0	0
14	0	0	0	0	0	0	0	115	70	79	18		0	0	0	0	0	0	0	0	0	0	0	0	15	0	0	25	1	1	0	0	70	32	0	0	0	0	0	0	0	0	0	0	0	0	0	0	0
20	0	0	0	0	0	1	0	140	85	65	18	36.2	0	0	0	0	0	0	0	1	0	0	0	0	15	1	1	28	0	1	0	0	67	36	0	0	0	0	0	0	0	0	0	0	0	0	0	0	0
10	0	0	0	0	0	0	1	125	64	81	21	36.8	0	0	0	0	0	0	0	0	0	0	0	0	15	1	1	22		1	0	0	77	37	0	0	0	0	0	0	0	0	0	0	0	0	0	0	0
13	0	0	0	0	0	0	0	126	68	77	21	35.7	0	0	0	0	0	0	0	0	0	0	0	0	10	1		25	0	1	0	0	66	35.9	0	0	0	1	0	0	0	0	0	0	0	0	0	0	0
15	0	0	0	0	0	0	0	105	64	75	20	36.2	0	0	0	0	0	0	0	0	0	0	0	0	15	1	1	25	0	2	0	0	78	36	0	0	0	1	0	0	0	0	0	0	0	0	0	0	0
11	0	0	0	0	0	0	0	96	60	85	21	36.1	0	0	0	0	0	0	0	0	0	0	0	0	15	1	1	25	0	2	0	0	100	35.2	0	0	0	0	0	0	0	0	0	0	0	0	0	0	0
11	0	0	0	0	0	0	0	114	69	90	20	36.5	0	0	0	0	0	0	0	0	0	0	0	0	13	1	1	21	0	1	0	0	84		0	0	0	1	0	0	0	0	0	0	0	0	0	0	0
15	0	0	0	0	0	0	0	145	70	77	22	36.4	0	0	0	0	0	0	0	0	0	0	0	0	15	1	1	25	0	1	0	0			0	0	0	0	0	0	0	0	0	0	0	0	0	0	0
46	0	0	0	0	0	1	0	141	86	66	19	35.5	0	0	0	0	0	0	0	0	0	0	0	0	24	1	1	25	0	1	0	0	51	37	0	0	0	0	0	0	0	0	0	0	0	0	0	0	0
21	0	0	0	0	0	0	1	129	56	73	20	35.6	0	0	0	0	0	0	0	0	0	0	0	0	15	1	1	25	0	1	0	0	71	35.4	0	0	0	0	0	0	0	0	0	0	0	0	0	0	0
39	0	0	0	0	0	0	0	155	82	89	19	37	0	0	0	0	0	0	0	0	0	0	0	0	12	1	1	25	0	1	0	0	89		0	0	0	0	0	0	0	0	0	0	0	0	0	0	0
11	0	0	0	0	0	0	0	122	69	69	21	33.4	0	0	0	0	0	0	0	0	0	0	0	0	10	1	1	25	0	1	0	0	76	33.7	0	0	0	0	0	0	0	0	0	1	0	0	0	0	0
20	0	0	0	0	0	0	0	121	69	89	20	36	0	0	0	0	0	0	0	0	0	0	0	0	30	1	1	28	0	3	0	0	72	36	0	0	0	0	0	0	0	0	0	0	0	0	0	0	0
28	0	0	0	0	0	0	0	128	92	88	20		0	0	0	0	0	0	0	0	0	0	0	0	15	1		25	0	1	0	0	80	36	0	0	0	0	0	0	0	0	0	0	0	0	0	0	0
15	0	0	0	0	0	0	0	133	66	87	20		0	0	0	0	0	0	0	0	0	0	0	0	13	1	1	25	0	1	0	0	84		0	0	0	1	0	0	0	0	0	0	0	0	0	0	0
35	0	0	0	0	0	0	0	162	92	98	20	36.1	0	0	0	0	0	0	0	1	0	0	0	0	10	1	1	25	0	1	0	0	91	36.1	0	0	0	0	0	0	0	0	0	0	0	0	0	0	0
10	0	0	0	0	0	0	0					36	0	0	0	0	0	0	0	0	0	0	0	0	15	0	0	25	1	1	0	0		35.2	0	0	0	0	0	0	0	0	0	0	0	0	0	0	0
10	0	0	0	0	0	0	0	111	65	85	22	34.7	0	0	0	0	0	0	0	0	0	0	0	0	15	1	1	25	0	1	0	0	63	35.6	0	0	0	0	0	0	0	0	0	0	0	0	0	0	0
20	0	0	0	0	0	0	0	132	63	56	19		0	0	0	0	0	0	0	0	0	0	0	0	14	1	1	22	0	1	0	0	72		0	0	0	0	0	0	0	0	0	0	0	0	0	0	0
11	0	0	0	0	0	0	0			79	22	36	0	0	0	0	0	0	0	0	0	0	0	0	15	0	0	25	1	1	0	0	74	36	0	0	0	0	0	0	0	0	0	0	0	0	0	0	0
11	0	0	0	0	0	0	0	96	47	94	20		0	0	0	0	0	0	0	0	0	0	0	0	15	1	1	21	0	1	0	0	88		0	0	0	0	0	0	0	0	0	0	0	0	0	0	0
32	0	0	0	0	0	0	0	100	70	90	24	36	0	0	0	0	0	0	0	0	0	0	0	0	15	0	0	25	1	1	0	0	94	36	0	0	0	0	0	0	0	0	0	0	0	0	0	0	0
11	0	0	0	0	0	0	0	90	53	85	19		0	0	0	0	0	0	0	0	0	0	0	0	15	0	0	25	1	1	0	0	89	36.3	0	0	0	0	0	0	0	0	0	0	0	0	0	0	0
10	0	0	0	0	0	0	0	110	85	90	18	36.5	0	0	0	0	0	0	0	0	0	0	0	0	20	1	1	25	0	2	0	0	69	36.5	0	0	0	0	0	0	0	0	0	0	0	0	0	0	0
15	0	0	1	0	0	0	0	115	64	87	20	36.8	0	0	0	0	0	0	0	0	0	0	0	0	15	1	1	25	0	2	0	0	89	36	0	0	0	1	0	0	0	0	0	0	0	0	0	0	0
39	0	0	0	0	0	1	0	145	97	92	20	36	0	0	0	0	0	0	0	0	0	0	0	0	15	1		25	0	1	0	0	81	38	0	0	0	0	0	0	0	0	0	0	0	0	0	0	0
10	0	0	0	0	0	0	0	119	70	81	30	35.7	0	0	0	0	0	0	0	0	0	0	0	0	15	1	1	25	0	1	0	0	105	36	0	0	0	0	0	1	0	0	0	0	0	0	0	0	0
23	0	0	0	0	0	0	0	138	70	65	21	36.2	0	0	0	0	0	0	0	0	0	0	0	0	15	1	1	25	0	1	0	0	77	36.2	0	0	0	0	0	0	0	0	0	0	0	0	0	0	0
42	0	0	0	0	0	0	0	121	73	98	21		0	0	0	0	0	0	0	0	0	0	0	0	20	1	1	25	0	1	0	0	88		0	0	0	1	0	0	0	0	0	0	0	0	0	0	0
10	0	0	0	0	0	0	0	110	62	79	19	36.5	0	0	0	0	0	0	0	0	0		0	0	13	1	1	18	0	2	0	0	79	36.5	0	0	0	0	0	0	0	0	0	0	0	0	0	0	0
26	0	0	0	0	0	0	0	209	78	76	20	37.1	0	0	0	0	0	0	0	0	0	0	0	0	15	1	1	25	0	1	0	0	70	36.8	0	0	0	0	0	0	0	0	0	0	0	0	0	0	0
30	0	0	1	0	0	1	0	121	70	72	17		0	0	0	0	0	0	0	0	0	0	0	0	10	1	1	25	0	1	0	0	70		0	0	0	0	0	0	0	0	0	0	0	0	0	0	1
13	0	0	0	0	0	0	0	100	60	77	20	36.5	0	0	0	0	0	0	0	0	0	0	0	0	15	1	1	25	0	1	0	0	87	35.5	0	0	0	0	0	0	0	0	0	0	0	0	0	0	0
20	0	0	0	0	0	0	0	131	71	74	19	35.3	0	0	0	0	0	0	0	0	0	0	0	0	10	1	1			1	0	0	75	36.1	0	0	0	1	0	0	0	0	0	0	1	0	0	0	0
17	0	0	0	0	0	0	0	161	72	62	20	35.2	0	0	0	0	0	0	0	0	0	0	0	0	14	0	0	25	1	1	0	0	70	36.2	0	0	0	0	0	0	0	0	0	0	0	0	0	0	0
20	0	0	0	0	0	1	0	90	72	65	18	37	0	0	0	0	0	0	0	0	0	0	0	0	15	1	1	25	0	1	0	0	70	37	0	0	0	0	0	0	0	0	0	0	0	0	0	0	0
11	0	0	0	0	0	0	0	90	75	90	18	36.5	0	0	0	0	0	0	0	0	0	0	0	0	30	1	1	25	0	2	0	0	78	36.5	0	0	0	0	0	0	0	0	0	0	0	0	0	0	0
10	0	0	0	0	0	0	0	133	87	90	20	36	0	0	0	0	0	0	0	0	0	0	0	0	13	1	1	21	0	1	0	0	72		0	0	0	1	0	0	0	0	0	0	0	0	0	0	0
14	0	0	0	0	0	0	0	111	63	72	20		0	0	0	0	0	0	0	0	0	0	0	0	17	1	1	25	0	1	0	0	68		0	0	0	1	0	0	0	0	0	0	0	0	0	0	0
14	0	0	0	0	0	0	0	135	99	90	18	36.2	0	0	0	0	0	0	0	0	0	0	0	0	13	1	1	21	0	1	0	0	80	35.7	0	0	0	0	0	0	0	0	0	0	0	0	0	0	0
11	0	0	0	0	0	0	0	90	72	70	19	36.5	0	0	0	0	0	0	0	0	0	0	0	0	15	1	1	18	0	2	0	0	70	36.5	0	0	0	0	0	0	0	0	0	0	0	0	0	0	0
16	0	0	0	0	0	0	0	130	54	99	22	36.4	0	0	0	0	0	0	0	0	0	0	0	0	10	1	1	25	0	1	0	0	92	36.2	0	0	0	1	0	0	0	0	0	0	0	0	0	0	0
11	0	0	0	0	0	0	0			68	22	36	0	0	0	0	0	0	0	0	0	0	0	0	15	1	1	25	0	2	0	0	64	36	0	0	0	0	0	0	0	0	0	0	0	0	0	0	0
11	0	0	0	0	0	0	0	126	59	90	18	36.3	0	0	0	0	0	0	0	0	0	0	0	0	15	1	1	25	0	1	0	0	80	35.3	0	0	0	0	0	0	0	0	0	0	0	0	0	0	0
38	0	0	0	0	0	1	1	134	95	84	17		0	0	0	0	0	0	0	0	0	0	0	0	15	1		25	0	1	0	0	77		0	0	0	1	0	0	0	0	0	0	0	0	0	0	0
21	0	0	0	0	0	0	0	120	58	61	19	36.3	0	0	0	0	0	0	0	0	0	0	0	0	10	1	1	28	0	1	0	0	74	37	0	0	0	1	1	0	0	0	0	0	0	0	0	0	0
25	0	0	0	0	0	0	0	120	80	70	19	36	0	0	0	0	0	0	0	0	0	0	0	0	15	1	1	25	0	1	0	0	70	35.8	0	0	0	1	1	0	0	0	0	0	0	0	0	0	0
23	0	0	0	0	0	1	1	124	77	78	21	36.5	0	0	0	0	0	0	0		0	0	0	0	10	1	1	25	0	1	0	0	67	35.9	0	0	0	0	0	0	0	0	0	0	0	0	0	0	0
11	0	0	0	0	0	0	0	132	69	73	20	35.1	0	0	0	0	0	0	0	0	0	0	0	0	15	1		25	0	1	0	0	91	35.5	0	0	0	0	0	0	0	0	0	0	0	0	0	0	0
14	0	0	0	0	0	0	0	135	99	90	18	36.2	0	0	0	0	0	0	0	0	0	0	0	0	13	1	1	21	0	1	0	0	80	35.7	0	0	0	0	0	0	0	0	0	0	0	0	0	0	0
11	0	0	0	0	0	0	0	111	60	70	15	35.5	0	0	0	0	0	0	0	0	0	0	0	0	15	0	0	25	1	1	0	0	96		0	0	0	0	0	0	0	0	0	0	0	0	0	0	0
10	0	0	0	0	0	0	0	113	46	65	22	36	0	0	0	0	0	0	0	0	0	0	0	0	15	1	1	20	0	2	0	0	90	36	0	0	0	0	0	0	0	0	0	0	0	0	0	0	0
18	0	0	0	0	0	0	0	75	60	99	18	37	0	0	0	0	0	0	0	0	0	0	0	0	15	1	1	25	0	1	0	0	99	37	0	0	0	1	0	0	0	0	0	0	0	0	0	0	0
14	0	0	0	0	0	0	0					36.2	0	0	0	0	0	0	0	0	0	0	0	0	15	0	0	25	1	1	0	0		35.5	0	0	0	0	0	0	0	0	0	0	0	0	0	0	0
15	0	0	0	0	0	0	0	121	57	68	20	35.4	0	0	0	0	0	0	0	0	0	0	0	0	14	1	1	22	0	1	0	0	79	35.7	0	0	0	0	0	0	0	0	0	0	0	0	0	0	0
16	0	0	0	0	0	0	0	142	66	79	19	36.2	0	0	0	0	0	0	0	0	0	0	0	0	11	1	1	25	0	1	0	0	72	36	0	0	0	0	0	0	0	0	0	0	0	0	0	0	0
13	0	0	0	0	0	0	0	136	67	84	21		0	0	0	0	0	0	0	0	0	0	0	0	15	1	1	25	0	1	0	0	81		0	0	0	0	0	0	0	0	0	0	0	0	0	0	0
10	0	0	0	0	0	0	0	120	75	85	20	35	0	0	0	0	0	0	0	0	0	0	0	0	13	1	1	21	0	1	0	0	87	35.3	0	0	0	0	0	0	0	0	0	0	0	0	0	0	0
24	0	0	1	0	0	0	0	118	57	73	19		0	0	0	0	0	0	0	0	0	0	0	0	11	1	1	25	0	1	0	0	70		0	0	0	0	0	0	0	0	0	0	0	0	0	0	0
15	0	0	0	0	0	0	0	116	77	90			0	0	0	0	0	0	0	0	0	0	0	0	12	1	1	30	0	1	0	0	86	36	0	0	0	0	1	0	0	0	0	1	0	0	0	0	0
19	0	0	0	0	0	1	0	136	63	82	18		0	0	0	0	0	0	0	0	0	0	0	0	10	1		25	0	1	0	0	68	35.6	0	0	0	0	0	0	0	0	0	0	0	0	0	0	0
25	0	0	0	0	0	0	0	135	68	90	20	36.5	0	0	0	0	0	0	0	0	0	0	0	0	14	1	1	25	0	1	0	0	80	35.5	0	0	0	1	0	0	0	0	0	0	0	0	0	0	0
13	0	0	0	0	0	0	0	107	53	67	21		0	0	0	0	0	0	0	0	0	0	0	0	10	1		1	0	1	0	0	72		0	0	0	0	0	0	0	0	0	0	0	0	0	0	0
12	0	0	0	0	0	0	0	104	55	86	21		0	0	0	0	0	0	0	0	0	0	0	0	15	1	1	25	0	1	0	0	97		0	0	0	0	0	0	0	0	0	0	0	0	0	0	0
12	0	0	0	0	0	0	0	12	121	62	18		0	0	0	0	0	0	0	0	0	0	0	0	12	1	1	21	0	1	0	0	91		0	0	0	0	0	0	0	0	0	0	0	0	0	0	0
10	0	0	0	0	0	0	0	99	50	22			0	0	0	0	0	0	0	0	0	0	0	0	15	1	1	25	0	1	0	0	88		0	0	0	0	0	0	0	0	0	0	0	0	0	0	0
25	0	0	0	0	0	0	1	150	90	80	21	37	0	0	0	0	0	0	0	0	0	0	0	0	25	1	1	26	0	1	0	0	80	36.5	0	0	0	1	0	0	0	0	0	0	0	0	0	0	0
10	0	0	0	0	0	0	0	110	62	70	19	36.5	0	0	0	0	0	0	0	0	0	0	0	0	15	1	1	25	0	2	0	0	70	36.5	0	0	0	1	0	0	0	0	0	0	0	0	0	0	0
10	0	0	0	0	0	0	0	93	46	97	22	33.4	0	0	0	0	0	0	0	0	0	0	0	0	15	1	1	21	0	1	0	0	86	36	0	0	0	1	0	0	0	0	0	0	0	0	0	0	0
13	0	0	0	0	0	0	0	126	67	103	20	36.5	0	0	0	0	0	0	0	0	0	0	0	0	29	1		25	0	1	0	0	98		0	0	0	1	0	0	0	0	0	0	0	0	0	0	0
13	0	0	0	0	0	0	0	115	61	92	20	36.1	0	0	0	0	0	0	0	0	0	0	0	0	13	1	1	25	0	1	0	0	90	36.5	0	0	0	0	0	0	0	0	0	0	0	0	0	0	0
17	0	0	0	0	0	0	0	132	70	60	19		0	0	0	0	0	0	0	0	0	0	0	0	15	1		25	0	1	0	0	85		0	0	0	1	0	0	0	0	0	0	0	0	0	0	0
18	0	0	0	0	0	0	0	110	73	94	20	36	0	0	0	0	0	0	0	0	0	0	0	0	10	1		25		1	0	0	88		0	0	0	0	0	0	0	0	0	0	0	0	0	0	0
11	0	0	1	0	0	0	0	92	49	69	22		0	0	0	0	0	0	0	0	0	0	0	0	23	1		25	0	1	0	0	68		0	0	0	1	0	0	0	0	0	0	0	0	0	0	0
32	0	0	0	0	0	0	0	137	79	90	18	34.4	0	0	0	0	0	0	0	0	0	0	0	0	25	1	1	25	0	2	0	0	56	34.9	0	0	0	0	0	0	0	0	0	0	0	0	0	0	0
11	0	0	0	0	0	0	0	98	72	70	18	37	0	0	0	0	0	0	0	0	0	0	0	0	15	1	1	25	0	2	0	0	70	36	0	0	0	0	0	0	0	0	0	0	0	0	0	0	0
46	0	1	0	0	0	0	0	128	75	74	22	33.3	0	0	0	0	0	0	0	0	0	0	0	0	16	1	1	25	0	1	0	0			0	0	0	1	0	0	0	0	0	0	0	0	0	0	0
12	0	0	0	0	0	0	0	115	70	110	24	35.5	0	0	0	0	0	0	0	0	0	0	0	0	17	0	0	25	1	1	0	0	95	36	0	0	0	0	0	0	0	0	0	0	0	0	0	0	0
36	0	0	0	0	0	0	0	128	82	55	18		0	0	0	0	0	0	0	0	0	0	0	0	15	1	1	25	0	1	0	0	60		0	0	0	0	0	0	0	0	0	0	1	0	0	0	0
17	0	0	0	0	0	0	0	137	84	90	20		0	0	0	0	0	0	0	0	0	0	0	0	14	1	1	21	0	1	0	0	71		0	0	0	1	0	0	0	0	0	0	0	0	0	0	0
10	0	0	0	0	0	0	0	113	74	87	22	35.6	0	0	0	0	0	0	0	0	0	0	0	0	14	1	1	21	0	1	0	0	83	35.7	0	0	0	0	0	0	0	0	0	0	1	1	0	0	0
13	0	0	0	0	0	0	0	126	66	74	20	36.5	0	0	0	0	0	0	0	0	0	0	0	0	10	1	1	25	0	1	0	0	72		0	0	0	1	0	0	0	0	0	0	0	0	0	0	0
25	0	0	0	0	1	1	0	128	64	82	24	36	0	0	0	0	0	0	0	0	0	0	0	0	15	0	0	25	1	1	0	0	74	36	0	0	0	0	0	0	0	0	0	0	0	0	0	0	0
13	0	0	0	0	0	0	0	127	76	81	20	36.5	0	0	0	0	0	0	0	0	0	0	0	0	28	1	1	28	0	1	0	0	74	35.9	0	0	0	0	0	0	0	0	0	0	0	0	0	0	0
23	0	0	0	0	1	0	0	135	65	89	20	37	0	0	0	0	0	0	0	0	0	0	0	0	10	1	1	30	0	1	0	0	89		0	0	0	1	0	0	0	0	0	0	0	0	0	0	0
28	0	0	0	0	0	0	0	131	80	61	20	35.4	0	0	0	0	0	0	0	0	0	0	0	0	10	1	1	25	0	1	0	0	56	35.5	0	0	0	0	0	0	0	0	0	0	0	0	0	0	0
22	0	0	0	0	0	0	0	127	59	54	18	36	0	0	0	0	0	0	0	0	0	0	0	0	23	1		25	0	1	0	0	56	37	0	0	0	0	0	0	0	0	0	0	0	0	0	0	0
13	0	0	0	0	0	0	0	150	68	99	20	36.3	0	0	0	0	0	0	0	0	0	0	0	0	15	1	1	25	0	1	0	0	70	36	0	0	0	0	0	0	0	0	0	0	0	0	0	0	0
15	0	0	0	0	0	0	0	110	90	70	19	36	0	0	0	0	0	0	0	0	0	0	0	0	15	1	1	25	0	1	0	0	71	35	0	0	0	0	0	0	0	0	0	0	0	0	1	0	0
27	0	0	0	0	0	0	0	141	57	79	18	35.9	0	0	0	0	0	0	0	0	0	0	0	0	15	1	1	25	0	1	0	0	80	36.2	0	0	0	1	0	0	0	0	0	0	0	0	0	0	0
12	0	0	0	0	0	0	0	168	63	77	20	36.3	0	0	0	0	0	0	0	0	0	0	0	0	15	1		25	0	1	0	0	54	34.4	0	0	0	0	0	0	0	0	0	0	0	0	0	0	0
19	0	0	0	0	0	0	0	131	58	55	20	35.5	0	0	0	0	0	0	0	0	0	0	0	0	15	1	1	25	0	1	0	0	51	35.7	0	0	0	1	0	0	0	0	0	0	1	0	0	0	0
14	0	0	0	0	0	0	0	140	65	75	20	36.2	0	0	0	0	0	0	0	0	0	0		0	13	1	1	25	0	1	0	0	88	35.7	0	0	0	0	0	0	0	0	0	0	0	0	0	0	0
11	0	0	0	0	0	0	0	150	75	65	20	35.2	0	0	0	0	0	0	0	0	0	0	0	0	11	1	1	25	0	1	0	0	70	36.2	0	0	0	0	0	0	0	0	0	0	0	0	0	0	0
12	0	0	0	0	0	0	0	120	70	65	20	35.5	0	0	0	0	0	0	0	0	0	0	0	0	13	1	1	25	0	1	0	0	83	36	0	0	0	1	0	0	0	0	0	0	0	0	0	0	0
14	0	0	0	0	0	0	0	118	54	68	20	33.1	0	0	0	0	0	0	0	0	0	0	0	0	15	1	1	25	0	1	0	0	94	36	0	0	0	1	0	0	0	0	0	0	0	0	0	0	0
42	0	0	0	0	0	0	0	131	87	56	18	36.2	0	0	0	0	0	0	0	0	0	0	0	0	45	1	1	28	0	3	0	0	60	37	0	0	0	0	0	0	0	0	0	0	0	0	0	0	0
12	0	0	0	0	0	0	0					35.5	0	0	0	0	0	0	0	0	0	0	0	0	15	0	0	28	1	1	0	0		36	0	0	0	0	0	0	0	0	0	0	0	0	0	0	0
20	0	0	0	0	0	1	1	141	74	65	18	36.5	0	0	0	0	0	0	0	0	0	0	0	0	15	1	1	25	0	1	0	0	68		0	0	0	1	0	0	0	0	0	0	0	0	0	0	0
11	0	0	0	0	0	0	0	102	59	90	18		0	0	0	0	0	0	0	0	0	0	0	0	13	1	1	21	0	1	0	0	91		0	0	0	0	0	0	0	0	0	0	0	0	0	0	0
12	0	0	0	0	0	0	0	126	96	21			0	0	0	0	0	0	0	0	0	0	0	0	21	1	1	21	0	1	0	0	89		0	0	0	0	0	0	0	0	0	0	0	0	0	0	0
33	0	0	0	0	0	0	0	96	77	86	20		0	0	0	0	0	0	0	0	0	0	0	0	11	1	1	30	0	1	0	0	72		0	0	0	0	0	0	0	0	0	0	0	0	0	0	0
14	0	0	1	0	0	0	0	137	72	57	20		0	0	0	0	0	0	0	0	0	0	0	0	15	1	1	25	0	1	0	0	64		0	0	0	1	0	0	0	0	0	0	0	0	0	0	0
21	0	0	0	0	0	0	0	139	92	70	20	36.6	0	0	0	0	0	0	0	0	0	0	0	0	20	1	1	21	0	1	0	0	80	36.2	0	0	0	0	0	0	0	0	0	0	0	0	0	0	0
16	0	0	0	0	0	0	0	121	62	96	18	36.2	0	0	0	0	0	0	0	0	0	0	0	0	15	1		25		1	0	0	66	36.1	0	0	0	1	0	0	0	0	0	0	0	0	0	0	0
11	0	0	0	0	0	0	0	112	52	102	21		0	0	0	0	0	0	0	0	0	0	0	0	16	1		25	0	1	0	0	98		0	0	0	0	0	0	0	0	0	0	0	0	0	0	0
11	0	0	0	0	0	0	0	86	63	93	16	36.5	0	0	0	0	0	0	0	1	0	0	0	0	16	1	1	25	0	1	0	0	92	35.8	0	0	0	0	0	0	0	0	0	0	0	0	0	0	0
10	0	0	0	0	0	0	0	85	90	85	20	32.4	0	0	0	0	0	0	0	0	0	0	0	0	10	1		25		1	0	0	76	36.2	0	0	0	0	0	0	0	0	0	0	0	0	0	0	0
17	0	0	0	0	0	0	0	139	62	77	18		0	0	0	0	0	0	0	0	0	0	0	0	12	1	1	25	0	1	0	0	77		0	0	0	0	0	0	0	0	0	0	0	0	0	0	0
10	0	0	0	0	0	0	0	102	47	84	21	34	0	0	0	0	0	0	0	0	0	0	0	0	10	1	1	30	0	1	0	0	86	36	0	0	0	1	0	0	0	0	0	0	0	0	0	0	0
15	0	0	0	0	0	0	0	135	64	93	20		0	0	0	0	0	0	0	0	0	0	0	0	23	1	0	25	0	1	0	0	88		0	0	0	0	0	0	0	0	0	0	0	0	0	0	0
11	0	0	0	0	0	0	0	116	59	76	22		0	0	0	0	0	0	0	0	0	0	0	0	10	1	1	25	0	1	0	0	70	35.6	0	0	0	0	0	0	0	0	0	0	0	0	0	0	0
12	0	0	0	0	0	0	0	105	48	65	20	33.3	0	0	0	0	0	0	0	0	0	0	0	0	15	1	1	25	0	1	0	0	64	34.7	0	0	0	1	0	0	0	0	0	0	0	0	0	0	0
11	0	0	0	0	0	0	0	114	57	72	20	36	0	0	0	0	0	0	0	0	0	0	0	0	15	1	1	20	0	1	0	0	80	37	0	0	0	1	0	0	0	0	0	0	0	0	0	0	1
13	0	0	0	0	0	0	0	120	80	85	20	35.5	0	0	0	0	0	0	0	0	0	0	0	0	15	1		25	0	1	0	0	90	36	0	0	0	1	0	0	0	0	0	0	1	0	0	0	0
12	0	0	0	0	0	0	0	153	58	91	20	43.2	0	0	0	0	0	0	0	0	0	0	0	0	15	0	0	0	0	1	0	0	72	35	0	0	0	0	0	0	0	0	0	0	0	0	0	0	0
33	0	0	0	0	0	0	0	112	51	71	19	37	0	0	0	0	0	0	0	0	0	0	0	0	15	1	1	25	0	1	0	0	61	36	0	0	0	0	0	0	0	0	0	0	0	0	0	0	0
37	1	0	0	0	0	0	0	184	111	101	17	36.6	0	0	0	0	0	0	0	0	0	0	0	0	20	1	1	25	0	1	0	0	100		0	0	0	1	0	0	0	0	0	0	0	0	0	0	0
10	0	0	0	0	0	0	0					37	0	0	0	0	0	0	0	0	0	0	0	0	15	1	1	25	0	2	0	0		35.5	0	0	0	0	0	0	0	0	0	0	0	0	0	0	0
11	0	0	0	0	0	0	0	124	59	79	20	35.1	0	0	0	0	0	0	0	0	0	0	0	0	14	1	1	21	0	1	0	0	74	35.5	0	0	0	0	0	0	0	0	0	0	0	0	0	0	0
11	0	0	0	0	0	0	0	88	60	70	20	36	0	0	0	0	0	0	0	0	0	0	0	0	15	1	1	25	0	1	0	0	78	36	0	0	0	0	1	0	0	0	0	0	0	0	0	0	0
10	0	0	0	0	0	0	0	113	71	83	22		0	0	0	0	0	0	0	0	0	0	0	0	15	1	1	25	0	1	0	0	74		0	0	0	0	0	0	0	0	0	0	0	0	0	0	0
13	0	0	0	0	0	0	0	113	66	95	17		0	0	0	0	0	0	0	0	0	0	0	0	22	1	1	25	0	1	0	0	97		0	0	0	0	0	0	0	0	0	0	0	0	0	0	0
30	0	0	0	0	0	0	0	148	75	84	20	36.7	0	0	0	0	0	0	0	0	0	0	0	0	9	1	1	25	0	1	0	0	85	36.6	0	0	0	1	0	0	0	0	0	0	0	0	0	0	0
23	0	0	0	0	0	1	0	130	70	71	18	35.7	0	0	0	0	0	0	0	0	0	0	0	0	15	1	1	25	0	1	0	0	68	36	0	0	0	1	0	0	0	0	0	0	0	0	0	0	0
12	0	0	0	0	0	0	0			74	23	36	0	0	0	0	0	0	0	0	0	0	0	0	16	1	1	25	0	2	0	0		35.4	0	0	0	0	0	0	0	0	0	0	0	0	0	0	0
17	0	0	0	0	0	0	0	139	62	77	18		0	0	0	0	0	0	0	0	0	0	0	0	12	1	1	25	0	1	0	0	77		0	0	0	0	0	0	0	0	0	0	0	0	0	0	0
11	0	0	0	0	0	0	0	122	82	92	22		0	0	0	0	0	0	0	0	0	0	0	0	13	1	1	21	0	1	0	0	72	35	0	0	0	0	0	0	0	0	0	0	0	0	0	0	0
21	0	0	0	0	0	0	0	129	54	107	21	37.2	0	0	0	0	0	0	0	0	0	0	0	0	15	1	1	26	0	1	0	0	80	35.1	0	0	0	1	0	0	0	0	0	0	0	0	0	0	0
25	0	0	0	0	0	0	1	127	77	69	17	35.9	0	0	0	0	0	0	0	0	0	0	0	0	16	1	1	25	0	1	0	0	69	35	0	0	0	0	0	1	0	0	0	0	0	0	0	0	0
30	0	0	0	0		1	1	161	90	70	18		0	0	0	0	0	0	0	0	0	0	0	0	12	1	1	25	0	1	0	0	65		0	0	0	1	0	0	0	0	0	0	0	0	0	0	0
11	0	0	0	0	0	0	0	110	60	82	15	36.5	0	0	0	0	0	0	0	0	0	0	0	0	15	1	1	25	0	1	0	0	98	36.2	0	0	0	0	0	0	0	0	0	0	0	0	0	0	0
10	0	0	0	0	0	0	0	120	70	96	18	36.2	0	0	0	0	0	0	0	0	0	0	0	0	15	0	0	25	1	1	0	0	75	36.2	0	0	0	0	0	0	0	0	0	0	0	0	0	0	0
24	0	0	0	0	0	0	0	145	82	99	20	36.5	0	0	0	0	0	0	0	0	0	0	0	0	15	1	1	25	0	1	0	0	80		0	0	0	0	0	0	0	0	0	0	0	0	0	0	0
15	0	0	0	0	0	0	0	100	74	74	20	36	0	0	0	0	0	0	0	0	0	0	0	0	15	1	1	25	0	1	0	0	72	36	0	0	0	0	0	0	0	0	0	0	0	0	0	0	0
28	0	0	0	0	0	1	0	140	82	68	19	36	0	0	0	0	0	0	0	0	0	0	0	0	14	1	1	25	0	1	0	0	71	36	0	0	0	0	0	0	0	0	0	0	0	0	0	0	0
15	0	0	0	0	0	0	0	110	72	69	19	36.5	0	0	0	0	0	0	0	0	0	0	0	0	15	1	1	25	0	2	0	0	69	36	0	0	0	1	0	0	0	0	0	0	0	0	0	0	0
15	0	0	0	0	0	0	0	136	55	67	20		0	0	0	0	0	0	0	0	0	0	0	0	15	1	1	25	0	1	0	0	67	36.2	0	0	0	0	0	0	0	0	0	0	0	0	0	0	0
17	0	0	0	0	0	0	0	150	98	90	20	32.7	0	0	0	0	0	0	0	0	0	0	0	0	14	1	1	25	0	1	0	0	82	36.3	0	0	0	0	0	0	0	0	0	0	0	0	0	0	0
18	0	0	0	0	0	0	0	120	85	75	20	35	0	0	0	0	0	0	0	0	0	0	0	0	21	1	1	25	0	1	0	0	82	34.6	0	0	0	0	0	0	0	0	0	0	0	0	0	0	0
13	0	0	0	0	0	0	0	123	67	79	21	33.2	0	0	0	0	0	0	0	0	0	0	0	0	15	1	1	25	0	1	0	0	76	36	0	0	0	0	0	0	0	0	0	1	0	0	0	0	0
33	0	0	0	0	1	1	1	144	83	22	18	36.4	0	0	0	0	0	0	0	0	0	0	0	0	10	0	0	25	1	1	0	0	91	36	0	0	0	0	0	0	0	0	0	0	0	0	0	0	0
16	0	0	1	0	0	0	0	120	70	84	20	37	0	0	0	0	0	0	0	0	0	0	0	0	12	1	1	25	0	1	0	0	90	36.2	0	0	0	1	0	0	0	0	0	0	0	0	0	0	0
12	0	0	0	0	0	0	0	128	79	76	21		0	0	0	0	0	0	0	0	0	0	0	0	15	1	1	25	0	1	0	0	79		0	0	0	0	0	0	0	0	0	0	1	0	1	0	0
10	0	0	0	0	0	0	0	117	63	72	22	35	0	0	0	0	0	0	0	0	0	0	0	0	10	1	1	25	0	1	0	0	76	36	0	0	0	0	0	0	0	0	0	0	0	0	0	0	0
16	0	0	0	0	0	0	0	121	48	77	20		0	0	0	0	0	0	0	0	0	0	0	0	13	1	1	22	0	1	0	0	89		0	0	0	1	0	0	0	0	0	0	0	0	0	0	0
14	0	0	1	0	0	0	0	120	61	78	20		0	0	0	0	0	0	0	0	0	0	0	0	18	1	1	25	0	1	0	0	75		0	0	0	1	0	0	0	0	0	0	0	0	0	0	0
16	0	0	0	0	0	0	0	120	80	78	20	37	0	0	0	0	0	0	0	0	0	0	0	0	15	1	1	20	0	1	0	0	78	36.5	0	0	0	0	0	0	0	0	0	0	0	0	0	0	0
15	0	0	0	0	0	0	0	118	54	76	20		0	0	0	0	0	0	0	0	0	0	0	0	15	1	1	25	0	1	0	0	82		0	0	0	1	0	0	0	0	0	0	0	0	0	0	0
22	0	0	0	0	0	0	0	128	72	61	19	36	0	0	0	0	0	0	0	0	0	0	0	0	20	1	1	25	0	1	0	0	64	36	0	0	0	1	0	0	0	0	0	0	0	0	0	0	0
11	0	0	0	0	0	0	0	102	62	74	18	36	0	0	0	0	0	0	0	0	0	0	0	0	23	1	1	25	0	2	0	0	70	37	0	0	0	0	0	0	0	0	0	0	0	0	0	0	0
33	0	0	0	0	0	0	0	120	80	77	19	37	0	0	0	0	0	0	0	0	0	0	0	0	15	1	1	25	0	1	0	0	77	35.5	0	0	0	0	0	0	0	0	0		0	0	1	0	0
12	0	0	0	0	0	0	0					36.7	0	0	0	0	0	0	0	0	0	0	0	0	15						0	0	90	36.2	0	0	0	0	0	0	0	0	0	0	0	0	0	0	0
16	0	0	0	0	0	0	0	149	87	82	17	36.2	0	0	0	0	0	0	0	0	0	0	0	0	15	1	1	25	0	1	0	0	110	36.5	0	0	0	0	0	0	0	0	0	0	0	0	0	0	0
10	0	0	0	0	0	0	0	120	62	89	21	35.7	0	0	0	0	0	0	0	0	0	0	0	0	15	1	1	20	0	1	0	0	92	36.2	0	0	0	0	0	0	0	0	0	0	0	0	0	0	0
43	0	0	0	0	0	0	1	146	94	80	16	35.2	0	0	0	0	0	0	0	0	0	0	0	0	15	1	1	25	0	1	0	0	66	35.7	0	0	0	0	0	0	0	0	0	0	0	0	0	0	0
27	0	0	0	0	0	0	0	129	79	71	18	36.5	0	0	0	0	0	0	0	0	0	0	0	0	15	1	1	25	0	1	0	0	91	36.7	0	0	0	0	0	0	0	0	0	0	0	0	1	0	0
35	0	0	0	0	0	0	1	133	78	75	20		0	0	0	0	0	0	0	0	0	0	0	0	43	1	1	25	0	1	0	0	86	36	0	0	0	0	0	0	0	0	0	0	0	0	0	0	0
14	0	0	0	0	0	0	0					36	0	0	0	0	0	0	0	0	0	0	0	0	15	1	1	25	0	2	0	0		36.1	0	0	0	0	0	0	0	0	0	0	0	0	0	0	0
13	0	0	0	0	0	0	0	150	69	80	20	35.6	0	0	0	0	0	0	0	0	0	0	0	0	15	1		25	0	1	0	0		36	0	0	0	0	0	0	0	0	0	0	0	0	0	0	0
14	0	0	0	0	0	0	0	111	69	110	20	35.1	0	0	0	0	0	0	0	0	0	0	0	0	15	1	1	25	0	1	0	0	113	36	0	0	0	0	0	0	0	0	0	0	0	0	0	0	0
48	0	0		0	0	1	0	134	92	90	20	36	0	0	0	0	0	0	0	0	0	0	0	0	15	1	1	25	0	1	0	0	80	37	0	0	0	1	0	0	0	0	0	0	0	0	0	0	0
29	0	0	0	0	0	0	1	137	83	81	22	36.5	0	0	0	0	0	0	0	0	0	0	0	0	13	1		25	0	1	0	0	72	36	0	0	0	1	0	0	0	0	0	0	0	0	0	0	0
10	0	0	0	0	0	0	0	115	55	92	21	36.1	0	0	0	0	0	0	0	1	0	0	0	0	15	1	1	25	0	1	0	0	98	36	0	0	0	0	0	0	0	0	0	0	0	0	0	0	0
15	0	0	0	0	0	0	0	105	57	81	20	37	0	0	0	0	0	0	0	0	0	0	0	0	10	1	1	25	0	1	0	0	87	36	0	0	0	1	0	0	0	0	0	0	0	0	0	0	0
11	0	0	0	0	0	0	0	124	59	87	20	35	0	0	0	0	0	0	0	0	0	0	0	0	10	1	1	25	0	1	0	0	77	36	0	0	0	0	0	0	0	0	0	0	0	0	0	0	0
14	0	0	0	0	0	0	0	101	56	74	21		0	0	0	0	0	0	0	0	0	0	0	0	14	1	1	25	0	1	0	0	74		0	0	0	0	0	0	0	0	0	0	0	0	0	0	0
11	0	0	0	0	0	0	0	117	74	82	20	37	0	0	0	0	0	0	0	0	0	0	0	0	11	1	0	25	0	1	0	0	84		0	0	0	0	0	0	0	0	0	0	0	0	0	0	0
11	0	0	0	0	0	0	0	71	53	74	16	35.6	0	0	0	0	0	0	0	1	0	0	0	0	40	1	1	25	0	1	0	0	74	36	0	0	0	0	0	0	0	0	0	0	0	0	0	0	0
19	0	0	0	0	0	0	0	140	71	63	20	36.7	0	0	0	0	0	0	0	0	0	0	0	0	15	1	1	25	0	1	0	0	74	36.4	0	0	0	0	0	0	0	0	0	0	0	0	0	0	0
12	0	0	1	0	0	0	0	128	68	94	21	37.5	0	0	0	0	0	0	0	0	0	0	0	0	10	1	1	25	0	1	0	0	76	37.2	0	0	0	0	0	0	0	0	0	0	0	0	1	0	0
10	0	0	1	0	0	0	0	112	69	94	22	32.1	0	0	0	0	0	0	0	0	0	0	0	0	15	1	1	25	0	1	0	0	70	32.5	0	0	0	0	0	0	0	0	0	0	0	0	0	0	0
12	0	0	1	0	0	0	0	127	69	96	21		0	0	0	0	0	0	0	0	0	0	0	0	12	1		25	0	1	0	0	98		0	0	0	0	0	0	0	0	0	0	0	0	0	0	0
38	0	0	0	0	0	0	0	125	62	70	16	35.4	0	0	0	0	0	0	0	0	0	0	0	0	15	1	1	25	0	1	0	0	72	36.2	0	0	0	0	0	0	0	0	0	0	1	0	0	0	0
12	0	0	0	0	0	0	0	100	45	115	24	36.7	0	0	0	0	0	0	0	0	0	0	0	0	15	0	0	20	1	1	0	0	91	30	0	0	0	0	0	0	0	0	0	0	0	0	0	0	0
32	0	0	0	0	1	1	0	120	57	66	20	35.9	0	0	0	0	0	0	0	0	0	0	0	0	34	1	1	25	0	1	0	0	56	36	0	0	0	1	0	0	0	0	0	0	0	0	0	0	0
11	0	0	0	0	0	0	0	120	80	80	18	37	0	0	0	0	0	0	0	0	0	0	0	0	15	1	1	25	0	2	0	0	70	36.6	0	0	0	0	0	0	0	0	0	0	0	0	0	0	0
10	0	0	0	0	0	0	0	140	50	68		36.2	0	0	0	0	0	0	0	0	0	0	0	0		1	1	25	0	1	0	0		36.2	0	0	0	0	0	0	0	0	0	0	0	0	0	0	0
31	0	0	0	0	0	0	0	140	45	84	18	32.4	0	0	0	0	0	0	0	0	0	0	0	0	15	1	1	25	0	1	0	0	72	37	0	0	0	1	0	0	0	0	0	0	1	0	0	0	0
16	0	0	0	0	0	0	0	121	62	96	18	36.2	0	0	0	0	0	0	0	0	0	0	0	0	15	1		25		1	0	0	66	36.1	0	0	0	1	0	0	0	0	0	0	0	0	0	0	0
12	0	0	0	0	0	0	0	109	59	86	20	36.9	0	0	0	0	0	0	0	0	0	0	0	0	15	1	1	25	0	1	0	0	76	36	0	0	0	0	0	0	0	0	0	0	0	0	0	0	0
15	0	0	0	0	0	0	0	157	68	65	20		0	0	0	0	0	0	0	0	0	0	0	0	13	1	1	25	0	1	0	0	66		0	0	0	1	0	0	0	0	0	0	0	0	0	0	0
10	0	0	0	0	0	0	0					35.1	0	0	0	0	0	0	0	0	0	0	0	0	15	1	1	25	0	2	0	0		35.7	0	0	0	0	0	0	0	0	0	0	0	0	0	0	0
19	0	0	0	0	0	0	0	148	70	66	19	35.8	0	0	0	0	0	0	0	0	0	0	0	0	15	1	1	25	0	1	0	0	65	36.7	0	0	0	0	0	0	0	0	0	0	0	0	0	0	0
14	0	0	0	0	0	0	0	140	79	97	18	36.2	0	0	0	0	0	0	0	0	0	0	0	0	10	1	1	25	0	1	0	0	98	36.3	0	0	0	0	0	0	0	0	0	0	0	0	0	0	0
12	0	0	0	0	0	0	0	100	60	75	21	35.9	0	0	0	0	0	0	0	0	0	0	0	0	14	1	1	25	0	1	0	0	81	35.6	0	0	0	0	0	0	0	0	0	0	1	0	0	0	0
14	0	0	0	0	0	0	0	133	66	70	20	35.7	0	0	0	0	0	0	0	0	0	0	0	0	15	1	1	25	0	1	0	0	68	36	0	0	0	1	0	0	0	0	0	0	0	0	0	0	0
16	0	0	0	0	0	0	0	96	47	78	19	36.1	0	0	0	0	0	0	0	0	0	0	0	0	14	1		22	0	1	0	0	87	35.9	0	0	0	0	0	0	0	0	0	0	0	0	0	0	0
22	0	0	0	0	0	1	0	140	77	61	19		0	0	0	0	0	0	0	0	0	0	0	0	15	1	1	25	0	1	0	0	67		0	0	0	0	0	0	0	0	0	0	0	0	0	0	0
35	0	0	0	0	0	0	0	129	79	64	17	36.2	0	0	0	0	0	0	0	0	0	0	0	0	15	1	1	25	0	1	0	0	80		0	0	0	0	0	0	0	0	0	0	0	0	0	0	0
25	0	0	0	0	0	1	0	142	80	58	16	33.3	0	0	0	0	0	0	0	0	0	0	0	0	10	1	1	25	0	1	0	0	60	35	0	0	0	1	0	0	0	0	0	0	0	0	0	0	0
10	0	0	0	0	0	0	0	111	61	100	30	37	0	0	0	0	0	0	0	0	0	0	0	0	15	1	1	20	0	2	0	0	99	37	0	0	0	1	0	0	0	0	0	0	0	0	0	0	0
13	0	0	0	0	0	0	0	135	90	92	20	36.4	0	0	0	0	0	0	0	0	0	0	0	0	11	1	1	25	0	2	0	0	92	36.2	0	0	0	0	0	0	0	0	0	0	0	0	0	0	0
20	0	0	0	0	0	0	0	140	68	76	18	36.6	0	0	0	0	0	0	0	0	0	0	0	0	14	1	1	21	0	1	0	0	53	36.9	0	0	0	0	0	0	0	0	0	0	0	0	0	0	0
10	0	0	0	0	0	0	0	105	53	71	22	36	0	0	0	0	0	0	0	0	0	0	0	0	15	1	1	25	0	1	0	0	89	36.2	0	0	0	0	0	0	0	0	0	1	0	0	0	0	0
41	0	0	0	0	0	1	1	146	97	74	21	35.7	0	0	0	0	0	0	0	0	0	0	0	0	27	1	1	25	0	1	0	0	73	35.3	0	0	0	0	0	0	0	0	0	0	0	0	0	0	0
39	0	0	0	0	0	1	1	131	74	84	19	36.4	0	1	0	0	0	0	0	0	0	0	0	0	14	1	1	25	0	1	0	0	86	36.2	0	0	0	0	0	0	0	0	0	0	0	0	0	0	0
38	0	0	0	0	0	0	0	120	83	63	20	35.8	0	0	0	0	0	0	0	0	0	0	0	0	10	1	1	25	0	1	0	0	60	34.5	0	0	0	1	0	0	0	0	0	0	0	0	0	0	0
30	0	0	0	0	0	0	0	147	76	72	16	34.6	0	0	0	0	0	0	0	0	0	0	0	0	10	1	1	25	0	1	0	0	60	35.8	0	0	0	0	0	0	0	0	0	0	0	0	0	0	0
10	0	0	1	0	0	0	0	89	51	88	21	35.8	0	0	0	0	0	0	0	0	0	0	0	0	15	1		25	0	1	0	0	87	35	0	0	0	0	0	0	0	0	0	1	0	0	0	0	0
11	0	0	0	0	0	0	0	116	59	82	21	32.1	0	0	0	0	0	0	0	0	0	0	0	0	10	1		25		1	0	0	76	33.2	0	0	0	0	0	0	0	0	0	1	0	0	0	0	0
12	0	0	0	0	0	0	0	132	116	62	20	36	0	0	0	0	0	0	0	0	0	0	0	0	15	1	1	25	0	1	0	0	72		0	0	0	1	0	0	0	0	0	0	0	0	0	0	0
17	0	0	1	0	0	0	0	162	86	103	18	35.1	0	0	0	0	0	0	0	0	0	0	0	0	15	1		25	0	1	0	0	101	35.5	0	0	0	0	0	0	0	0	0	0	0	0	0	0	0
18	0	0	0	0	0	0	0	138	69	67	20		0	0	0	0	0	0	0	0	0	0	0	0	15	1	1	21	0	1	0	0	71		0	0	0	1	0	0	0	0	0	0	0	0	0	0	0
24	0	0	1	0	0	1	0	141	64	64	18	37.2	0	0	0	0	0	0	0	0	0	0	0	0	14	1	1	25	0	1	0	0	71	36.2	0	0	0	0	0	0	0	0	0	0	0	0	0	0	0
14	0	0	0	0	0	0	0	139	69	70	18	36	0	0	0	0	0	0	0	0	0	0	0	0	15	1	1	25	0	1	0	0	70	35.8	0	0	0	0	0	0	0	0	0	0	0	0	0	0	0
52	1	0	0	0	0	0	1	125	97	96	25	36.2	0	0	0	0	0	0	0	0	0	0	0	0	15	0	0	25	1	1	0	0	80	36.1	0	0	0	0	0	0	0	0	0	0	0	0	0	0	0
19	0	0	0	0	0	0	0	145	67	75	20	35.3	0	0	0	0	0	0	0	0	0	0	0	0	35	1	1	27	0	2	0	0	88	36	0	0	0	0	0	0	0	0	0	0	0	0	0	0	0
13	0	0	0	0	0	0	0	92	65	92	18		0	0	0	0	0	0	0	0	0	0	0	0	16	1	1	25	0	1	0	0	80		0	0	0	1	0	0	0	0	0	0	0	0	0	0	0
14	0	0	0	0	0	0	0	141	69	65	21	35.2	0	0	0	0	0	0	0	0	0	0	0	0	15	1	1	25	0	1	0	0	84	35.5	0	0	0	1	0	0	0	0	0	0	1	0	0	0	0
19	0	0	0	0	0	0	0	139	67	70	18		0	0	0	0	0	0	0	0	0	0	0	0	25	1	1	23	0	1	0	0	66	36	0	0	0	1	0	0	0	0	0	0	0	0	0	0	0
10	0	0	0	0	0	0	0	92	47	106	22	35.5	0	0	0	0	0	0	0	0	0	0	0	0	15	1	1	25	0	1	0	0	104	35.6	0	0	0	0	0	0	0	0	0	0	0	0	0	0	0
10	0	0	0	0	0	0	0	100	72	69	19	36.5	0	0	0	0	0	0	0	0	0	0	0	0	21	1	1	25	0	2	0	0	69	36.5	0	0	0	1	0	0	0	0	0	0	1	0	0	0	0
31	0	0	0	0	0	0	0	123	83	64	18	34.5	0	0	0	0	0	0	0	0	0	0	0	0	15	1	1	25	0	1	0	0	56	34.6	0	0	0	1	0	0	0	0	0	0	0	0	0	0	0
11	0	0	0	0	0	0	0	122	77	82	21		0	0	0	0	0	0	0	0	0	0	0	0	15	1	1	25	0	1	0	0	88		0	0	0	0	0	0	0	0	0	0	0	0	0	0	0
18	0	0	0	0	0	0	0	134	72	67	20	36.4	0	0	0	0	0	0	0	0	0	0	0	0	15	1	1	22	0	1	0	0	69	36	0	0	0	0	0	0	0	0	0	0	0	0	0	0	0
14	0	0	0	0	0	0	0	120	76	72	18	36	0	0	0	0	0	0	0	0	0	0	0	0	14	1	1	25	0	1	0	0	74	34.2	0	0	0	1	0	0	0	0	0	0	0	0	0	0	0
10	0	0	0	0	0	0	0	129	55	75	24	36.1	0	0	0	0	0	0	0	0	0	0	0	0	15	1	1	25	0	2	0	0	108	36	0	0	0	0	0	0	0	0	0	0	0	0	0	0	0
53	0	0	0	0	0	0	0	126	75	70	16		0	0	0	0	0	0	0	0	0	0	0	0	14	1	1	25	0	1	0	0	87	36.2	0	0	0	0	0	0	0	0	0	0	0	0	0	0	0
12	0	0	0	0	0	0	0	107	91	91	20	36.1	0	0	0	0	0	0	0	0	0	0	0	0	15	1	1	25	0	1	0	0	86	35.9	0	0	0	1	0	0	0	0	0	0	0	0	0	0	0
15	0	0	0	0	0	0	0	121	57	68	20	35.4	0	0	0	0	0	0	0	0	0	0	0	0	14	1	1	22	0	1	0	0	79	35.7	0	0	0	0	0	0	0	0	0	0	0	0	0	0	0
61	0	0	0	0	0	0	1	184	84	78	20	36.4	0	0	0	0	0	0	0	0	0	0	0	0	15	1	1	25	0	1	0	0	58	36.4	0	0	0	0	0	0	0	0	0	0	0	0	1	0	0
18	0	0	1	0	0	0	0	141	90	103			0	0	0	0	0	0	0	0	0	0	0	0	11	1	1	30	0	1	0	0	80	36	0	0	0	0	0	0	0	0	0	0	0	0	0	0	0
12	0	0	0	0	0	0	0	118	46	68	20	34.3	0	0	0	0	0	0	0	0	0	0	0	0	10	1	1	25	0	1	0	0	46	34.5	0	0	0	0	0	0	0	0	0	0	0	0	0	0	0
12	0	0	0	0	0	0	0	109	59	62	18	35.5	0	0	0	0	0	0	0	0	0	0	0	0	15	1	1	25	0	1	0	0	86	35.2	0	0	0	0	0	0	0	0	0	0	0	0	1	0	0
30	0	0	0	0	0	0	1	142	75	66	16	36.4	0	0	0	0	0	0	0	0	0	0	0	0	10	0	0	25	1	1	0	0	98	36.3	0	0	0	1	0	0	0	0	0	0	1	0	0	0	0
12	0	0	0	0	0	0	0	112	66	74	18	36.7	0	0	0	0	0	0	0	0	0	0	0	0	30	0	0	25	1	1	0	0	71	36.7	0	0	0	0	0	0	0	0	0	0	0	0	0	0	0
13	0	0	0	0	0	0	0	105	42	78	21	35.5	0	0	0	0	0	0	0	0	0	0	0	0	15	1	1	25	0	1	0	0	82	35.7	0	0	0	0	0	0	0	0	0	0	0	0	0	0	0
11	0	0	0	0	0	0	0	112	54	78	21	33.1	0	0	0	0	0	0	0	0	0	0	0	0	15	1	1	25	0	1	0	0	96	36	0	0	0	0	0	0	0	0	0	0	0	0	0	0	0
27	0	0	0	0	0	1	0	117	76	86	20	36	0	0	0	0	0	0	0	0	0	0	0	0	15	1		25	0	1	0	0	89	36	0	0	0	0	0	0	0	0	0	0	0	0	0	0	0
25	0	0	0	0	0	0	0	142	93	70	21	35.7	0	0	0	0	0	0	0	0	0	0	0	0	15	1	1	25	0	1	0	0	61	37	0	0	0	0	0	0	0	0	0	0	0	0	0	0	0
31	0	0	0	0	0	0	0	149	79	64	10	36.6	0	0	0	0	0	0	0	0	0	0	0	0	13	1	1	25	0	1	0	0	80	36.6	0	0	0	1	0	0	0	0	0	0	0	0	0	0	0
24	0	0	0	0	0	1	1	131	61	60	18	36.5	0	0	0	0	0	0	0	0	0	0	0	0	17	1	1	25	0	1	0	0	58	36	0	0	0	0	0	0	0	0	0	0	0	0	0	0	0
13	0	0	0	0	0	0	0	127	50	119	21	35.9	0	0	0	0	0	0	0	0	0	0	0	0	15	1	1	25	0	1	0	0	77	36	0	0	0	0	0	0	0	0	0	0	0	0	0	0	0
17	0	0	0	0	0	0	0	156	83	92	18		0	0	0	0	0	0	0	0	0	0	0	0	15	1	1	25	0	1	0	0	79		0	0	0	0	0	0	0	0	0	0	0	0	0	0	0
12	0	0	0	0	0	0	0	127	76	81	21	35.6	0	0	0	0	0	0	0	0	0	0	0	0	17	1	1	25	0	1	0	0	75	35.8	0	0	0	1	0	0	0	0	0	0	0	0	0	0	0
29	0	0	0	0	0	1	1	52		65	18	36	0	0	0	0	0	0	0	0	0	0	0	0	10	0	0	25	1	1	0	0	92	36.3	0	0	0	0	0	0	0	0	0	0	0	0	0	0	0
27	0	0	0	0	0	0	0	110	90	75	19		0	0	0	0	0	0	0	0	0	0	0	0	13	1	1	25	0	1	0	0	86		0	0	0	0	0	0	0	0	0	0	0	0	0	0	0
12	0	0	0	0	0	0	0	100	60	20	21		0	0	0	0	0	0	0	0	0	0	0	0	15	1	1	25	0	1	0	0	73		0	0	0	1	0	0	0	0	0	0	0	0	0	0	0
39	0	0	0	0	0	0	0	103	62	62	20	36	0	0	0	0	0	0	0	0	0	0	0	0	40	1	1	25	0	2	0	0	70	37	0	0	0	0	0	0	0	0	0	0	0	0	0	0	0
39	0	0	0	0	0	0	0	130	79	78	21	35.3	0	0	0	0	0	0	0	0	0	0	0	0	20	1	1	25	0	2	0	0	130	36.1	0	0	0	0	0	0	0	0	0	0	0	0	0	0	0
21	0	0	0	0	0	0	1	156	71	76	20	36	0	0	0	0	0	0	0	0	0	0	0	0	21	1		32	0	1	0	0	91	37	0	0	0	0	0	0	0	0	0	0	0	0	0	0	0
13	0	0	0	0	0	0	0	110	70	70	19	36	0	0	0	0	0	0	0	0	0	0	0	0	25	1	1	25	0	2	0	0	70	36.5	0	0	0	0	0	0	0	0	0	0	0	0	0	0	0
14	0	0	0	0	0	0	0	123	72	84	20	33.8	0	0	0	0	0	0	0	0	0	0	0	0	15	1	1	25	0	1	0	0	91		0	0	0	0	0	0	0	0	0	0	1	0	0	0	0
12	0	0	0	0	0	0	0	95	53	73	20	34.8	0	0	0	0	0	0	0	0	0	0	0	0	14	1	1	27	0	1	0	0	73	34	0	0	0	0	0	0	0	0	0	0	0	0	0	0	0
10	0	0	0	0	0	0	0	90	72	19	19	37	0	0	0	0	0	0	0	0	0	0	0	0	15	1	1	20	0	2	0	0	72	37	0	0	0	0	0	0	0	0	0	0	0	0	0	0	0
14	0	0	0	0	0	0	0	137	83	53	20		0	0	0	0	0	0	0	0	0	0	0	0	10	1	1	25	0	1	0	0	58		0	0	0	1	0	0	0	0	0	0	0	0	0	0	0
15	0	0	0	0	1	0	0	121	73	78	18		0	0	0	0	0	0	0	0	0	0	0	0	30	1	1	28	0	1	0	0	69		0	0	0	0	0	0	0	0	0	0	1	0	0	0	0
31	0	0	0	0	0	0	1	157	93	108	20	36	0	0	0	0	0	0	0	0	0	0	0	0	16	1	1	25	0	1	0	0	94	36	0	0	0	1	0	0	0	0	0	0	0	0	0	0	0
12	0	0	0	0	0	0	0	79	38	94	20	36.4	0	0	0	0	0	0	0	0	0	0	0	0	15	1		25	0	1	0	0	81	37	0	0	0	0	0	0	0	0	0	0	0	0	0	0	0
10	0	0	1	0	0	0	0	99	61	91	22	36.8	0	0	0	0	0	0	0	0	0	0	0	0	14	1	1	25	0	1	0	0		35.5	0	0	0	1	0	0	0	0	0	0	0	0	0	0	0
20	0	0	0	0	0	1	0	139	56	98	22	36	0	0	0	0	0	0	0	0	0	0	0	0	15	0	0	25	1	1	0	0	92	36	0	0	0	0	0	0	0	0	0	0	0	0	0	0	0
24	0	0	0	0	0	0	0	125	60	84	20	37	0	0	0	0	0	0	0	0	0	0	0	0	20	1	1	25	0	1	0	0	90		0	0	0	0	0	0	0	0	0	0	0	0	0	0	0
33	0	0	0	0	0	0	0	136	62	71	21	36.4	0	0	0	0	0	0	0	0	0	0	0	0	39	1	1	26	0	1	0	0	74	36.4	0	0	0	0	0	0	0	0	0	0	0	0	0	0	0
20	0	0	0	0	0	1	0	131	80	89	24	36	0	0	0	0	0	0	0	0	0	0	0	0	17	1	1	25	0	1	0	0	91	36.1	0	0	0	0	0	0	0	0	0	0	0	0	0	0	0
19	0	0	0	0	0	0	0	136	83	93	21	36	0	0	0	0	0	0	0	0	0	0	0	0	16	1	1	25	0	1	0	0	91	36.2	0	0	0	1	1	0	0	0	0	0	0	0	0	0	0
24	0	0	0	0	0	0	1	138	88	62	23	36.1	0	0	0	0	0	0	0	0	0	0	0	0	15	1	1	26	0	1	0	0	62	36.6	0	0	0	0	0	0	0	0	0	0	0	0	0	0	1
19	0	0	0	0	0	0	0	117	65	60	20	36.7	0	0	0	0	0	0	0	0	0	0	0	0	11	1	1	25	0	1	0	0	59	35	0	0	0	1	1	0	0	0	0	0	0	0	0	0	0
12	0	0	0	0		0	0	129	69	67	21		0	0	0	0	0	0	0	0	0	0	0	0	15	1	1	25	0	1	0	0	56		0	0	0	0	0	0	0	0	0	0	0	0	0	0	0
51	1	1	0	0	1	0	1			102	22	35.9	0	0	0	0	0	0	0	0	0	0	0	0	15	0	0	25	1	1	0	0	105	36.9	0	0	0	1	0	0	0	0	0	0	0	0	0	0	0
30	0	0	0	0	0	0	0	110	90	70	20	36	0	0	0	0	0	0	0	0	0	0	0	0	15	1	1	27	0	1	0	0	72	36	0	0	0	0	0	0	0	0	0	0	0	0	0	0	0
29	0	0	1	0	0	0	0	139	86	67	19	35	0	0	0	0	0	0	0	0	0	0	0	0	28	1	1	25	0	1	0	0	68	36.2	0	0	0	0	0	0	0	0	0	0	0	0	0	0	0
13	0	0	0	0	0	0	0	90	78	65	18	36.5	0	0	0	0	0	0	0	0	0	0	0	0	15	1	1	20	0	2	0	0	65	36	0	0	0	0	0	0	0	0	0	0	0	0	0	0	0
16	0	0	0	0	0	0	0	123	58	64		37	0	0	0	0	0	0	0	0	0	0	0	0	20	1	1		0	2	0	0	65	36	0	0	0	1	0	0	0	0	0	0	0	0	0	0	0
11	0	0	0	0	0	0	0	90	68	65	18	36	0	0	0	0	0	0	0	0	0	0	0	0	15	1	1	20	0	2	0	0	66	36	0	0	0	0	0	0	0	0	0	0	0	0	0	0	0
14	0	0	0	0	0	0	0	68	47	78	18	36	0	0	0	0	0	0	0	0	0	0	0	0	15	1	1	25	0	2	0	0	67	36.5	0	0	0	0	0	0	0	0	0	0	0	0	0	0	0
10	0	0	0	0	0	0	0	132	86	109	20	35.5	0	0	0	0	0	0	0	0	0	0	0	0	15	1	1	25	0	1	0	0	81	36	0	0	0	0	0	0	0	0	0	0	0	0	0	0	0
22	0	0	0	0	0	0	0	136	84	62	18	34.1	0	0	0	0	0	0	0	0	0	0	0	0	10	1	1	25	0	1	0	0	60	36.2	0	0	0	0	0	0	0	0	0	0	0	0	0	0	0
49	0	0	0	0	1	1	0	122	70	72	18	36	0	0	0	0	0	0	0	0	0	0	0	0	15	1	1	25	0	1	0	0	74	33.7	0	0	0	0	0	0	0	0	0	0	0	0	1	0	0
24	0	0	0	0	0	0	0	144	75	92	22	36.1	0	0	0	0	0	0	0	0	0	0	0	0	15	0	0	20	1	1	0	0	70	32	0	0	0	1	0	0	0	0	0	0	0	0	0	0	0
30	0	0	0	0	0	0	0	125	81	61	18		0	0	0	0	0	0	0	0	0	0	0	0	15	1	1	25	0	1	0	0	72		0	0	0	1	0	0	0	0	0	0	0	0	0	0	0
13	0	0	0	0	0	0	0	184	63	72			0	0	0	0	0	0	0	0	0	0	0	0	15	1	1	25	0	1	0	0	89	36	0	0	0	0	0	0	0	0	0	0	0	0	0	0	0
10	0	0	0	0	0	0	0	90	78	65	18	36.5	0	0	0	0	0	0	0	0	0	0	0	0	15	1	1	20	0	2	0	0	60	36	0	0	0	0	0	0	0	0	0	0	0	0	0	0	0
10	0	0	0	0	0	0	0	104	58	84	21	32	0	0	0	0	0	0	0	0	0	0	0	0	10	1	1	25	0	1	0	0	71	32.4	0	0	0	0	0	0	0	0	0	1	0	0	0	0	0
11	0	0	0	0	0	0	0	120	72	94	19	36.5	0	0	0	0	0	0	0	0	0	0	0	0	15	1	1	25	0	1	0	0	72	36.3	0	0	0	0	0	0	0	0	0	0	0	0	1	0	0
18	0	0	0	0	0	1	0	116	58	70	18	36.3	0	0	0	0	0	0	0	0	0	0	0	0	15	1	1	25	0	1	0	0	76		0	0	0	1	0	0	0	0	0	0	1	1	0	0	0
48	0	0	0	0	0	1	0	154	87	54	16	36.6	0	0	0	0	0	0	0	0	0	0	0	0	10	1	1	25	0	1	0	0	62	36	0	0	0	0	0	0	0	0	0	0	0	0	0	0	0
12	0	0	0	0	0	0	0	132	116	62	20	36	0	0	0	0	0	0	0	0	0	0	0	0	15	1	1	22	0	1	0	0	72		0	0	0	1	0	0	0	0	0	0	0	0	0	0	0
16	0	0	1	0	0	0	0	121	51	82	19		0	0	0	0	0	0	0	0	0	0	0	0	13	1	1	25	0	1	0	0	88	36.3	0	0	0	0	0	0	0	0	0	0	0	0	0	0	0
12	0	0	0	0	0	0	0	112	85	100	22	36	0	0	0	0	0	0	0	0	0	0	0	0	13	1	1	25	0	1	0	0	80	34.5	0	0	0	1	0	0	0	0	0	0	0	0	0	0	0
34	0	0	0	0	0	1	0	120	80	72	19	37	0	0	0	0	0	0	0	0	0	0	0	0	15	1	1	25	0	1	0	0	70	37	0	0	0	0	0	0	0	0	0	0	0	0	0	0	0
27	0	0	0	0	0	1	0	110	90	72	19	37	0	0	0	0	0	0	0	0	0	0	0	0	15	1	1	25	0	1	0	0	68	36	0	0	0	0	0	0	0	0	0	0	0	0	1	0	0
14	0	0	0	0	0	0	0	145	86	72	20	34.9	0	0	0	0	0	0	0	0	0	0	0	0	12	1	1	25	0	1	0	0	90	35	0	0	0	0	0	0	0	0	0	0	0	0	0	0	0
43	0	0	0	0	0	0	0	128	86	71	20		0	0	0	0	0	0	0	0	0	0	0	0	20	1	1	25	0	1	0	0	70		0	0	0	0	0	0	0	0	0	0	0	0	0	0	0
13	0	0	0	0	0	0	0	110	70	70	19	36	0	0	0	0	0	0	0	0	0	0	0	0	15	1	1	25	0	1	0	0	91	35.4	0	0	0	0	0	0	0	0	0	0	0	0	1	0	0
11	0	0	0	0	0	0	0	94	70	75	18	36	0	0	0	0	0	0	0	0	0	0	0	0	15	1	1	20	0	2	0	0	36	36	0	0	0	0	0	0	0	0	0	0	0	0	0	0	0
17	0	0	0	0	0	0	0	134	67	69	20		0	0	0	0	0	0	0	0	0	0	0	0	10	1	1	25	0	1	0	0	78		0	0	0	0	0	0	0	0	0	0	0	0	0	0	0
13	0	0	0	0	0	0	0	145	75	89	20	36	0	0	0	0	0	0	0	0	0	0	0	0	12	1	1	25	0	1	0	0	70		0	0	0	1	0	0	0	0	0	0	0	0	0	0	0
22	0	0	0	0	0	1	0	132	75	72	18	35.8	0	0	0	0	0	0	0	0	0	0	0	0	13	1	1	25	0	1	0	0	65	36.2	0	0	0	1	0	0	0	0	0	0	0	0	0	0	0
10	0	0	0	0	0	0	0	133	74	93	21	35.1	0	0	0	0	0	0	0	0	0	0	0	0	15	1	1	25	0	1	0	0	72	35.3	0	0	0	0	0	0	0	0	0	0	0	0	0	0	0
10	0	0	0	0	0	0	0	129	80	77	20	36.4	0	1	0	0	0	0	0	0	0	0	0	0	14	1	1	25	0	1	0	0	84	35.7	0	0	0	1	0	0	0	0	0	0	0	0	0	0	0
24	0	0	0	0	0	0	0	124	64	72	19	36	0	0	0	0	0	0	0	0	0	0	0	0	15	1	1	20	0	1	0	0	70	36	0	0	0	0	0	0	0	0	0	0	0	0	0	0	0
35	0	0	0	0	0	0	0	128	63	77	19	37	0	0	0	0	0	0	0	0	0	0	0	0	41	1	1	28	0	1	0	0	0	37	0	0	0	1	0	0	0	0	0	0	0	0	0	0	0
10	0	0	0	0	0	0	0	70	52	8622	22	36.3	0	0	0	0	0	0	0	0	0	0	0	0	7	1	1	25	0	1	0	0	79	34.8	0	0	0	0	0	0	0	0	0	0	0	0	0	0	0
16	0	0	0	0	0	0	0	73	50	91	18	36.4	0	0	0	0	0	0	0	0	0	0	0	0	20	1	1	25	0	1	0	0		35.6	0	0	0	1	0	0	0	0	0	0	0	0	0	0	0
11	0	0	0	0	0	0	0	110	52	53	22	32.1	0	0	0	0	0	0	0	0	0	0	0	0	10	1		25	0	1	0	0	92	33.4	0	0	0	1	0	0	0	0	0	0	0	0	0	0	0
42	0	0	0	0	0	0	0	141	66	100	20	36	0	0	0	0	0	0	0	0	0	0	0	0	20	1	1	34	0	1	0	0	87	36	0	0	0	0	0	0	0	0	0	0	0	0	0	0	0
11	0	0	0	0	0	0	0	108	67	82	22	36.7	0	0	0	0	0	0	0	0	0	0	0	0	14	1	1	25	0	1	0	0	81	36.9	0	0	0	0	0	0	0	0	0	0	0	0	0	0	0
12	0	0	0	0	0	0	0	139	69	92	21	34.9	0	0	0	0	0	0	0	0	0	0	0	0	15	1	1	22	0	1	0	0	62		0	0	0	0	0	0	0	0	0	0	0	0	0	0	0
15	0	0	0	0	0	0	0	152	63	79	19	36.8	0	0	0	0	0	0	0	0	0	0	0	0	10	1	1	25	0	1	0	0	69	35.8	0	0	0	1	0	0	0	0	0	0	0	0	0	0	0
10	0	0	0	0	0	0	0	106	65	63	22	33.8	0	0	0	0	0	0	0	0	0	0	0	0	7	1	1	25	0	1	0	0	68	34.1	0	0	0	1	0	0	0	0	0	0	0	0	0	0	0
12	0	0	0	0	0	0	0					36.9	0	0	0	0	0	0	0	0	0	0	0	0	15						0	0	78	36.1	0	0	0	0	0	0	0	0	0	0	0	0	0	0	0
16	0	0	0	0	0	0	0	136	79	93	20	35	0	0	0	0	0	0	0	0	0	0	0	0	15	1	1	25	0	1	0	0		36	0	0	0	1	0	0	0	0	0	0	0	0	0	0	0
39	0	0	0	0	0	1	0	150	95	58	20	36.6	0	0	0	0	0	0	0	0	0	0	0	0	14	1	1	25	0	1	0	0	52	36.7	0	0	0	0	0	0	0	0	0	0	0	0	0	0	0
19	0	0	0	0	0	0	0	142	72	98	18	36.2	0	0	0	0	0	0	0	0	0	0	0	0	15	1	1	25	0	1	0	0	90	36.2	0	0	0	0	0	0	0	0	0	0	0	0	0	0	0
13	0	0	0	0	0	0	0	99	52	95	21		0	1	0	0	0	0	0	0	0	0	0	0	12	1		25	0	1	0	0	78		0	0	0	1	0	0	0	0	0	0	0	0	0	0	0
48	0	0	0	0	1	1	1	121	82	63	16	35	0	0	0	0	0	0	0	0	0	0	0	0	15	1	1	25	0	1	0	0	62	35.2	0	0	0	1	0	0	0	0	0	0	0	0	0	0	0
12	0	0	0	0	0	0	0						0	0	0	0	0	0	0	0	0	0	0	0	18	1	1	28	0	1	0	0	84		0	0	0	0	0	0	0	0	0	0	0	0	0	0	0
30	0	0	0	0	0	0	1	143	88	74	18	36.3	0	0	0	0	0	0	0	0	0	0	0	0	12	1	1	26	0	1	0	0	36.3	36.3	0	0	0	0	0	0	0	0	0	0	0	0	0	0	0
10	0	0	0	0	0	0	0	116	66	90	22	32.9	0	0	0	0	0	0	0	0	0	0	0	0	10	1		25	0	1	0	0	96	35.4	0	0	0	0	0	0	0	0	0	0	0	0	0	0	0
21	0	0	0	0	0	0	0	126	81	90	18	36.4	0	0	0	0	0	0	0	0	0	0	0	0	10	1	1	25	0	1	0	0	78	36.7	0	0	0	1	0	0	0	0	0	0	1	0	0	0	0
15	0	0	0	0	0	0	0	139	86	96	21		0	0	0	0	0	0	0	0	0	0	0	0	10	1	1	25	0	1	0	0	78		0	0	0	0	0	0	0	0	0	0	0	0	1	0	0
16	0	0	0	0	0	0	0	142	57	85	19		0	0	0	0	0	0	0	0	0	0	0	0	13	1	1	22	0	1	0	0	85	36.5	0	0	0	0	0	0	0	0	0	0	0	0	0	0	0
14	0	0	0	0	0	0	0	100	70	70	19	36	0	0	0	0	0	0	0	0	0	0	0	0	14	1	1	25	0	2	0	0	68	36.5	0	0	0	0	0	0	0	0	0	0		0	0	0	0
19	0	0	0	0	0	0	0	110	90	68	18	36	0	0	0	0	0	0	0	0	0	0	0	0	15	1	1	20	0	1	0	0	69	36	0	0	0	0	0	0	0	0	0	0	0	0	0	0	0
34	0	0	0	0	0	0	0	135	79	86	17	36	0	0	0	0	0	0	0	1	0	0	0	0	15	1	1	27	0	1	0	0	86	35	0	0	0	0	0	0	0	0	0	0	0	0	0	0	0
20	0	0	0	0	0	0	0	131	77	83	20	37	0	0	0	0	0	0	0	0	0	0	0	0	10	1	1	25	0	1	0	0	78		0	0	0	1	0	0	0	0	0	0	0	0	0	0	0
18	0	0	0	0	0	0	0	130	61	79	19	36	0	0	0	0	0	0	0	0	0	0	0	0	8	1	1	28	0	1	0	0	54	36.5	0	0	0	0	0	0	0	0	0	0	0	0	0	0	0
13	0	0	0	0	0	0	0	97	42	72	21		0	0	0	0	0	0	0	0	0	0	0	0	10	1	1	25	0	1	0	0	68		0	0	0	1	0	0	0	0	0	0	0	0	0	0	0
16	0	0	0	0	0	0	0	104	40	72	18	36.2	0	0	0	0	0	0	0	0	0	0	0	0		1	1	55	0	1	0	0	76	34.1	0	0	0	0	0	0	0	0	0	0	0	0	0	0	0
27	0	0	0	0	0	1	0	136	73	55	18	35.2	0	0	0	0	0	0	0	0	0	0	0	0	10	1	1	25	0	1	0	0	55	35.5	0	0	0	0	0	0	0	0	0	0	0	0	0	0	0
15	0	0	0	0	0	0	0	131	57	60	20		0	0	0	0	0	0	0	0	0	0	0	0	15	1	1	25	0	1	0	0	96		0	0	0	0	0	0	0	0	0	0	0	0	0	0	0
16	0	0	0	0	0	0	0	130	70	75	21	37	0	0	0	0	0	0	0	1	0	0	0	0	10	1	1	25	0	1	0	0	76	36.9	0	0	0	0	0	0	0	0	0	0	0	0	0	0	0
14	0	0	0	0	0	0	0	120	85	75	20	35	0	0	0	0	0	0	0	0	0	0	0	0	10	1	1	25	0	1	0	0	101	35.7	0	0	0	0	0	0	0	0	0	0	0	0	0	0	0
68	0	0	0	0	0	0	0	149	92	53	15		0	0	0	0	0	0	0	0	0	0	0	0	15	1	1	25	0	1	0	0	88		0	0	0	1	0	0	0	0	0	0	1	0	0	0	1
38	0	0	0	0	0	1	1	138	91	68	21	36	0	0	0	0	0	0	0	0	0	0	0	0	15	1	1	25	0	1	0	0	70	36.5	0	0	0	0	0	0	0	0	0	0	0	0	0	0	0
11	0	0	0	0	0	0	0	88	57	87	21		0	0	0	0	0	0	0	0	0	0	0	0	13	1	1	25	0	1	0	0	73		0	0	0	0	0	0	0	0	0	0	0	0	0	0	0
24	0	0	0	0	0	1	0	148	88	55	16	35.8	0	0	0	0	0	0	0	0	0	0	0	0	15	0	0	25	1	1	0	0	61	36	0	0	0	0	0	0	0	0	0	0	0	0	0	0	0
12	0	0	0	0	0	0	0	122	74	98	18		0	0	0	0	0	0	0	0	0	0	0	0	15	1	1	25	0	1	0	0	82		0	0	0	0	0	0	0	0	0	0	0	0	0	0	0
10	0	0	0	0	0	0	0	100	60	70	18	36	0	0	0	0	0	0	0	0	0	0	0	0	15	1	1	25	0	2	0	0	70	36.1	0	0	0	0	0	0	0	0	0	0	0	0	0	0	0
40	0	0	0	0	0	1	0	169	90	77	15	34.3	0	0	0	0	0	0	0	0	0	0	0	0	15	1	1	25	0	1	0	0	64	36.2	0	0	0	0	0	0	0	0	0	0	0	0	0	0	0
42	0	0	0	0	0	0	0	144	90	98	24	36	0	0	0	0	0	0	0	0	0	0	0	0	20	0	0	25	1	1	0	0	100	36	0	0	0	0	0	0	0	0	0	0	0	0	0	0	0
10	0	0	0	0	0	0	0	98	52	59		36	0	0	0	0	0	0	0	0	0	0	0	0	15	1	1	25	0	2	0	0	69	37	0	0	0	0	0	0	0	0	0	0	0	0	0	0	0
16	0	0	0	0	0	0	0	111	69	63	18	36.8	0	0	0	0	0	0	0	0	0	0	0	0	12	1	1	25	0	1	0	0	63	35.7	0	0	0	0	0	0	0	0	0	0	0	0	0	0	0
44	0	0	0	0	0	0	0	130	76	72	18	36.2	0	0	0	0	0	0	0	0	0	0	0	0	15	1	1	25	0	1	0	0	90	36.2	0	0	0	0	0	0	0	0	0	0	0	0	0	0	0
18	0	0	0	0	0	0	0	131	74	64	18	36.1	0	0	0	0	0	0	0	0	0	0	0	0	15	1	1	25	0	2	0	0	65	36	0	0	0	0	0	0	0	0	0	0	0	0	0	0	0
12	0	0	0	0	0	0	0	123	69	18			0	0	0	0	0	0	0	0	0	0	0	0	16	1	1	25	0	1	0	0	91	37.5	0	0	0	0	0	0	0	0	0	0	0	0	0	0	0
11	0	0	0	0	0	0	0	107	47	102	22		0	0	0	0	0	0	0	0	0	0	0	0	10	1	0	25	0	1	0	0	98	37	0	0	0	1	0	0	0	0	0	0	0	0	0	0	0
29	0	0	0	0	0	0	0	146	80	64	20	36	0	0	0	0	0	0	0	0	0	0	0	0	15	1	1	25	0	1	0	0	68		0	0	0	0	0	0	0	0	0	0	0	0	0	0	0
13	0	0	0	0	0	0	0	115	52	88	21		0	0	0	0	0	0	0	0	0	0	0	0	20	1	1	25	0	1	0	0	93		0	0	0	0	0	0	0	0	0	0	0	0	0	0	0
15	0	0	0	0	0	0	0	174	92	117	24	36	0	0	0	0	0	0	0	0	0	0	0	0	15	1	1	20	0	2	0	0	101	36	0	0	0	0	0	0	0	0	0	0	0	0	0	0	0
20	0	0	0	0	0	0	0	150	65	92	18		0	0	0	0	0	0	0	0	0	0	0	0	15	1	1	25	0	1	0	0	75		0	0	0	1	0	0	0	0	0	0	0	0	0	0	0
11	0	0	0	0	0	0	0	133	53	84	21	35.5	0	0	0	0	0	0	0	0	0	0	0	0	12	1	1	26	0	1	0	0	72	36	0	0	0	1	0	0	0	0	0	0	0	0	0	0	0
27	0	0	0	0	0	0	0	139	75	66	20	37	0	0	0	0	0	0	0	0	0	0	0	0	13	1	1	25	0	1	0	0	78	36	0	0	0	1	0	0	0	0	0	0	0	0	0	0	0
10	0	0	0	0	0	0	0	122	72	81	23	36	0	0	0	0	0	0	0	0	0	0	0	0	30	1		25	0	1	0	0	79	36	0	0	0	1	0	0	0	0	0	0	0	0	0	0	0
11	0	0	0	0	0	0	0	125	59	83	21	31.4	0	0	0	0	0	0	0	0	0	0	0	0	10	1	1	25	0	1	0	0	89	35.2	0	0	0	0	0	0	0	0	0	0	0	0	0	0	0
22	0	0	0	0	0	0	0	113	70	66	19	36.7	0	0	0	0	0	0	0	0	0	0	0	0	10	1	1	25	0	1	0	0	67	36.6	0	0	0	1	0	0	0	0	0	0	0	0	0	0	0
12	0	0	0	0	0	0	0	128	66	81	21	36.1	0	0	0	0	0	0	0	0	0	0	0	0	18	1	1	25	0	2	0	0	64		0	0	0	0	0	0	0	0	0	0	0	0	0	0	0
17	0	0	0	0	0	0	0	151	64	101	19	35.3	0	0	0	0	0	0	0	0	0	0	0	0	15	1	1	25	0	1	0	0	92	36	0	0	0	0	0	0	0	0	0	0	0	0	0	0	0
21	0	0	0	0	0	0	1	165	95	88	18		0	0	0	0	0	0	0	0	0	0	0	0	12	1	1	25	0	1	0	0	88	36	0	0	0	0	0	0	0	0	0	0	1	0	0	0	0
20	0	0	0	0	0	0	0	103	55	54	18	32.1	0	0	0	0	0	0	0	0	0	0	0	0	15	1	1	25	0	1	0	0	58	32.5	0	0	0	0	0	0	0	0	0	0	0	0	0	0	0
20	0	0	0	0	0	0	0	110	70	87	20	35.5	0	0	0	0	0	0	0	0	0	0	0	0	15	1	1	25	0	1	0	0	67	36	0	0	0	1	0	0	0	0	0	0	0	0	0	0	0
21	0	0	0	0	0	0	1	162	86	89	20	37.2	0	0	0	0	0	0	0	0	0	0	0	0	15	1	1	25	0	1	0	0	98	36.2	0	0	0	1	0	0	0	0	0	0	0	0	0	0	0
11	0	0	0	0	0	0	0	118	76	82	21		0	0	0	0	0	0	0	0	0	0	0	0	15	1	1	25	0	1	0	0	71		0	0	0	0	0	0	0	0	0	0	0	0	0	0	0
15	0	0	0	0	0	0	0	137	64	99	20	36.8	0	0	0	0	0	0	0	0	0	0	0	0	10	1		25	0	1	0	0	89	36.9	0	0	0	0	0	0	0	0	0	0	0	0	0	0	0
10	0	0	0	0	0	0	0	118	60	21	21	35.5	0	0	0	0	0	0	0	0	0	0	0	0	14	1	1	25	0	1	0	0	61	35.7	0	0	0	0	0	0	0	0	0	0	0	0	0	0	0
14	0	0	0	0	0	0	0	126	70	81	20	36	0	0	0	0	0	0	0	0	0	0	0	0	12	1	1	25	0	1	0	0	83	36	0	0	0	1	0	0	0	0	0	0	0	0	0	0	0
10	0	0	0	0	0	0	0	96	68	94	23	36.2	0	0	0	0	0	0	0	0	0	0	0	0	16	1	1	25	0	2	0	0	98	36.2	0	0	0	1	0	0	0	0	0	0	0	0	0	0	0
16	0	0	0	0	0	0	0	130	80	60	20	36.4	0	0	0	0	0	0	0	0	0	0	0	0	16	1	1	25	0	1	0	0	65	36.9	0	0	0	0	0	0	0	0	0	0	0	0	0	0	0
11	0	0	0	0	0	0	0	117	48	94	22		0	0	0	0	0	0	0	0	0	0	0	0	13	1	1	21	0	1	0	0	91		0	0	0	0	0	0	0	0	0	0	0	0	0	0	0
29	0	0	0	0	0	0	0	133	84	62	20	36.2	0	0	0	0	0	0	0	0	0	0	0	0	15	1	1	25	0	2	0	0		35.8	0	0	0	0	0	0	0	0	0	0	0	0	0	0	0
11	0	0	0	0	0	0	0	91	49	81	22		0	0	0	0	0	0	0	0	0	0	0	0	15	1	1	25	0	1	0	0	82		0	0	0	1	0	0	0	0	0	0	0	0	0	0	0
10	0	0	0	0	0	0	1	123	72	92	18		0	0	0	0	0	0	0	0	0	0	0	0	15	0	0	25	1	1	0	0	92	36.2	0	0	0	0	0	0	0	0	0	0	0	0	0	0	0
32	0	0	0	0	0	0	1	138	77	75			0	0	0	0	0	0	0	0	0	0	0	0	16	1	1	25	0	1	0	0	102		0	0	0	0	0	0	0	0	0	0	0	0	0	0	0
21	0	0	0	0	0	0	0	129	80	89	16	35.5	0	0	0	0	0	0	0	0	0	0	0	0	18	1	1	25	0	1	0	0	89	36.5	0	0	0	0	0	0	0	0	0	0	0	0	0	0	0
12	0	0	0	0	0	0	0	158	64	88	21		0	0	0	0	0	0	0	0	0	0	0	0	14	1	1	25	0	1	0	0	73		0	0	0	1	0	0	0	0	0	0	0	0	0	0	0
23	0	0	0	0	0	0	0	180	60	58	20	35.7	0	0	0	0	0	0	0	0	0	0	0	0	10	1	1	28	0	0	0	0	65	36	0	0	0	0	0	0	0	0	0	0	0	0	0	0	0
45	0	0	0	0	0	0	0	115	62	74	21	35.1	0	0	0	0	0	0	0	0	0	0	0	0	15	1	1	25	0	1	0	0	80	35.8	0	0	0	0	0	0	0	0	0	0	0	0	0	0	0
11	0	0	0	0	0	0	0					37	0	0	0	0	0	0	0	0	0	0	0	0	15	0	0	25	1	1	0	0		36.5	0	0	0	0	0	0	0	0	0	0	0	0	0	0	0
16	0	0	0	0	0	0	0	147	75	73	20	35.7	0	0	0	0	0	0	0	0	0	0	0	0	15	1	1	25	0	1	0	0			0	0	0	1	0	0	0	0	0	0	0	0	0	0	0
31	0	0	0	0	0	0	0	119	71	85	20	36	0	0	0	0	0	0	0	0	0	0	0	0	16	0	0	25	1	1	0	0	111	36	0	0	0	0	0	0	0	0	0	0	0	0	0	0	0
22	0	0	0	0	0	1	1	126	74	92	20	37	0	0	0	0	0	0	0	0	0	0	0	0	15	1	1	25	0	1	0	0	53	37	0	0	0	0	0	0	0	0	0	0	0	0	0	0	0
12	0	0	0	0	0	0	0	114	78	94	18		0	0	0	0	0	0	0	0	0	0	0	0	14	1	1	25	0	1	0	0	69		0	0	0	0	0	0	0	0	0	0	0	0	0	0	0
18	0	0	0	0	0	0	0	148	81	70	19		0	0	0	0	0	0	0	0	0	0	0	0	15	1	1	25	0	1	0	0	69		0	0	0	1	0	0	0	0	0	0	0	0	0	0	0
25	0	0	0	0	0	0	1	120	75	68	21	35.7	0	0	0	0	0	0	0	0	0	0	0	0	15	1	1	25	0	1	0	0	88	35.7	0	0	0	1	0	0	0	0	0	0	0	0	0	0	0
10	0	0	0	0	0	0	0	105	56	81	22	33	0	0	0	0	0	0	0	0	0	0	0	0	15	1	1	25	0	1	0	0	83	33.7	0	0	0	1	0	0	0	0	0	0	0	0	0	0	0
12	0	0	0	0	0	0	0	105	42	86	20	33.2	0	0	0	0	0	0	0	0	0	0	0	0	15	1	1	25	0	1	0	0	76	35.8	0	0	0	0	0	0	0	0	0	0	0	0	0	0	0
17	0	0	0	0	0	0	0	105	82	70	18		0	0	0	0		0	0	0	0	0	0	0	17	1	1	28	0	1	0	0	76	36.7	0	0	0	0	0	0	0	0	0	0	1	0	0	0	0
31	0	0	0	0	0	0	0	120	70	70	19	37	0	0	0	0	0	0	0	0	0	0	0	0	5	1	1	25	0	1	0	0	69	37	0	0	0	0	0	0	0	0	0	0	0	0	0	0	0
10	0	0	0	0	0	0	0	101	97	88	19	36	0	0	0	0	0	0	0	0	0	0	0	0	15	1	1	25	0	1	0	0		36	0	0	0	0	0	0	0	0	0	0	0	0	0	0	0
26	0	0	0	0	0	0	1	142	83	78	18		0	0	0	0	0	0	0	0	0	0	0	0	15	1	1	30	0	1	0	0	80		0	0	0	0	0	0	0	0	0	0	1	0	0	0	0
36	0	0	0	0	0	0	0	146	96	62	17		0	0	0	0	0	0	0	0	0	0	0	0	15	1	1	25	0	1	0	0	58		0	0	0	0	0	0	0	0	0	0	0	0	0	0	0
29	0	0	1	0	0	0	0	148	86	102	18		0	0	0	0	0	0	0	0	0	0	0	0	18	1	1	25	0	1	0	0	98		0	0	0	0	0	0	0	0	0	0	0	0	0	0	0
41	0	0	0	0	0	1	1	123	71	51	22	35.6	0	0	0	0	0	0	0	0	0	0	0	0	15	1	1	25	0	1	0	0	50	36	0	0	0	0	0	0	0	0	0	0	1	0	0	0	0
10	0	0	1	0	0	0	0	102	51	68	21	36	0	0	0	0	0	0	0	0	0	0	0	0	17	1	1	25	0	1	0	0	86	34.7	0	0	0	1	0	0	0	0	0	0	0	0	0	0	0
25	0	0	0	0	1	0	1	140	87	68	18		0	0	0	0	0	0	0	0	0	0	0	0	10	1	1	25	0	1	0	0	69	36.7	0	0	0	0	0	0	0	0	0	0	0	0	0	0	0
18	0	0	0	0	0	1	0	121	49	58	19		0	0	0	0	0	0	0	0	0	0	0	0	14	1	1	22	0	1	0	0	62		0	0	0	0	0	0	0	0	0	0	0	0	0	0	0
11	0	0	0	0	0	0	0	115	62	72	20	36	0	0	0	0	0	0	0	0	0	0	0	0	15	1	1	25	0	1	0	0	80	35.5	0	0	0	1	0	0	0	0	0	0	0	0	0	0	0
26	0	0	0	0	0	0	0	119	75	81	18		0	0	0	0	0	0	0	0	0	0	0	0	20	1	1	25	0	1	0	0	58		0	0	0	1	0	0	0	0	0	0	0	0	0	1	0
19	0	0	0	0	0	0	0	138	69	79	20	37	0	0	0	0	0	0	0	0	0	0	0	0	15	1	1	30	0	1	0	0	52	36	0	0	0	1	0	0	0	0	0	0	0	0	0	0	0
18	0	0	0	0	0	0	0	146	69	67	20	33.4	0	0	0	0	0	0	0	0	0	0	0	0	15	1	1	25	0	1	0	0	63	35.2	0	0	0	0	0	0	0	0	0	0	0	0	0	0	0
36	0	0	0	0	0	0	0	144	91	78	20		0	0	0	0	0	0	0	0	0	0	0	0	15	1		25	0	1	0	0	74		0	0	0	1	0	0	0	0	0	0	0	0	0	0	0
10	0	0	0	0	0	0	0	125	78	91	21	34	0	0	0	0	0	0	0	0	0	0	0	0	10	1		25	0	1	0	0	93	34.2	0	0	0	0	0	0	0	0	0	0	0	0	0	0	0
10	0	0	0	0	0	0	0					36	0	0	0	0	0	0	0	0	0	0	0	0	10	0	0	25	1	1	0	0		35.1	0	0	0	0	0	0	0	0	0	0	0	0	0	0	0
25	0	0	0	0	0	0	0	107	68	68	18	30.2	0	0	0	0	0	0	0	0	0	0	0	0	16	1	1	28	0	1	0	0	80	31.1	0	0	0	0	0	0	0	0	0	0	0	0	0	0	0
14	0	0	0	0	0	0	0	127	75	86	21	33.8	0	0	0	0	0	0	0	0	0	0	0	0	15	1	1	25	0	1	0	0	34	36	0	0	0	0	0	0	0	0	0	0	0	0	0	0	0
33	0	0	0	0	0	0	0	132	81	67	16	35.8	0	0	0	0	0	0	0	0	0	0	0	0	15	1	1	25	0	2	0	0	68	35.9	0	0	0	0	0	0	0	0	0	0	0	0	0	0	0
32	0	0	0	0	0	0	0	134	77	65	19	36	0	0	0	0	0	0	0	0	0	0	0	0	20	1	1	25	0	1	0	0	63	36	0	0	0	1	0	0	0	0	0	0	0	0	0	0	0
10	0	0	0	0	0	0	0	134	64	81	20		0	0	0	0	0	0	0	0	0	0	0	0	15	1	1	25	0	1	0	0	90		0	0	0	0	0	0	0	0	0	0	1	0	0	0	0
15	0	0	0	0	0	0	0	118	54	76	20		0	0	0	0	0	0	0	0	0	0	0	0	15	1	1	25	0	1	0	0	82		0	0	0	1	0	0	0	0	0	0	0	0	0	0	0
11	0	0	0	0	0	0	0	138	70	84	20		0	0	0	0	0	0	0	0	0	0	0	0	15	1		25	0	1	0	0	81		0	0	0	0	0	0	0	0	0	0	0	0	0	0	0
12	0	0	0	0	0	0	0	145	59	86	19		0	0	0	0	0	0	0	0	0	0	0	0	15	0	0	25	1	1	0	0			0	0	0	1	0	0	0	0	0	0	1	0	0	0	0
11	0	0	0	0	0	0	0	105	67	78	18		0	0	0	0	0	0	0	0	0	0	0	0	13	1	1	21	0	1	0	0	84		0	0	0	0	0	0	0	0	0	1	0	0	0	0	0
10	0	0	0	0	0	0	0	126	70	117	20	36	0	0	0	0	0	0	0	0	0	0	0	0	10	1	1	25	0	2	0	0	70	36	0	0	0	0	0	0	0	0	0	0	0	0	0	0	0
21	0	0	0	0	0	1	1	130	86	77	19	35	0	0	0	1	0	0	0	0	0	0	0	0	14	1	1	25	0	1	0	0	75	35	0	0	0	0	0	0	0	0	0	0	1	0	0	0	0
29	0	0	0	0	0	0	1	97	68	63	17	36.2	0	0	0	0	0	0	0	0	0	0	0	0	9	1	1	25	0	1	0	0	63	36.1	0	0	0	1	0	0	0	0	0	0	0	0	0	0	0
36	0	0	0	0	0	1	1	126	84	59	19	37	0	0	0	0	0	0	0	0	0	0	0	0	15	1	1	25	0	1	0	0	59	36.9	0	0	0	1	0	0	0	0	0	0	0	0	0	0	0
11	0	0	0	0	0	0	0	100	57	74	18	36.3	0	0	0	0	0	0	0	0	0	0	0	0	15	1	1	25	0	2	0	0	74		0	0	0	1	0	0	0	0	0	0	0	0	0	0	0
19	0	0	0	0	0	0	0	141	85	100	20	36	0	0	0	0	0	0	0	0	0	0	0	0	11	1	1	25	0	1	0	0	80	36	0	0	0	1	0	0	0	0	0	0	0	0	0	0	0
15	0	0	0	0	0	0	0	121	72	56	19	35.9	0	0	0	0	0	0	0	0	0	0	0	0	15	1		25		1	0	0	50	36	0	0	0	0	0	0	0	0	0	0	0	0	0	0	0
26	0	0	0	0	0	0	0	120	80	70	19	36.5	0	0	0	0	0	0	0	0	0	0	0	0	15	1	1	25	0	1	0	0	95	37	0	0	0	0	0	0	0	0	0	0	0	0	3	2	0
22	0	0	0	0	1	0	0	123	56	68	20		0	0	0	0	0	0	0	0	0	0	0	0	15	1	1	25	0	1	0	0	52		0	0	0	0	0	0	0	0	0	0	0	0	0	0	0
10	0	0	0	0	0	0	0	170	50	68		36.2	0	0	0	0	0	0	0	0	0	0	0	0		1		25	0	1	0	0		36.2	0	0	0	0	0	0	0	0	0	0	0	0	0	0	0
20	0	0	0	0	0	0	0	111	60	59	18	36.1	0	0	0	0	0	0	0	0	0	0	0	0	28	1	1	28	0	1	0	0	52	36	0	0	0	0	0	0	0	0	0	0	0	0	0	0	0
18	0	0	0	0	0	0	0	110	73	94	20	36	0	0	0	0	0	0	0	0	0	0	0	0	10	1		25		1	0	0	88		0	0	0	0	0	0	0	0	0	0	0	0	0	0	0
14	0	0	0	0	0	0	0	110	70	68	19	36.5	0	0	0	0	0	0	0	0	0	0	0	0	15	1	1	25	0	2	0	0	70	36.5	0	0	0	0	0	0	0	0	0	0	0	0	0	0	0
11	0	0	0	0	0	0	0	60	79	68	18	37	0	0	0	0	0	0	0	0	0	0	0	0	15	1	1	25	0	2	0	0	68	37	0	0	0	1	1	0	0	0	0	0	0	0	0	0	0
13	0	0	0	0	0	0	0	120	85	75	20	35	0	0	0	0	0	0	0	0	0	0	0	0	10	1		25		1	0	0	78	35.3	0	0	0	1	0	0	0	0	0	0	0	0	0	0	0
22	0	0	0	0	0	1	0	129	70	82	18	34.1	0	0	0	0	0	0	0	0	0	0	0	0	15	1	1	25	0	1	0	0	64	36	0	0	0	0	0	0	0	0	0	0	0	0	0	0	0
28	0	0	0	0	0	0	1	144	83	97	23	36.3	0	0	0	0	0	0	0	0	0	0	0	0	14	1	1	25	0	2	0	0	96	36.2	0	0	0	0	0	0	0	0	0	0	0	0	0	0	0
21	0	0	0	0	1	0	0	148	78	64	18	35.4	0	0	0	0	0	0	0	0	0	0	0	0	26	1	1	25	0	1	0	0	56	333	0	0	0	1	0	0	0	0	0	0	0	0	0	0	0
38	0	0	0	0	1	1	0	108	63	72	19	35.2	0	0	0	1	0	0	0	0	0	0	0	0	12	1	1	26	0	1	0	0	67	35.2	0	0	0	0	0	0	0	0	0	0	0	0	0	0	0
27	0	0	0	0	0	0	1	125	75	69	20		0	0	0	0	0	0	0	0	0	0	0	0	15	0	0	20	1	1	0	0	90	36.2	0	0	0	0	0	0	0	0	0	0	0	0	0	0	0
16	0	0	0	0	0	0	0	156	95	85	20		0	0	0	0	0	0	0	0	0	0	0	0	15	1	1	25	0	1	0	0	78		0	0	0	1	0	0	0	0	0	0	0	0	0	0	0
12	0	0	0	0	0	0	0	91	44	81	20	33.2	0	0	0	0	0	0	0	0	0	0	0	0	10	1	1	25	0	1	0	0	86	36	0	0	0	0	0	0	0	0	0	0	0	0	0	0	0
15	0	0	0	0	0	0	0	99	50	85	20		0	0	0	0	0	0	0	0	0	0	0	0	15	1	1	25	0	1	0	0	78		0	0	0	0	0	0	0	0	0	0	0	0	0	0	0
29	0	0	0	0	0	0	0	146	91	85	21	36.2	0	0	0	0	0	0	0	0	0	0	0	0	19	1	1	25	0	1	0	0	77	36	0	0	0	0	0	0	0	0	0	0	0	0	0	0	0
18	0	0	0	0	0	0	0	110	90	79	19	37	0	0	0	0	0	0	0	0	0	0	0	0	15	1	1	25	0	1	0	0	79	37	0	0	0	1	0	0	0	0	0	0	0	0	0	0	0
34	0	0	0	0	0	0	0	120	80	70	18	37	0	0	0	0	0	0	0	0	0	0	0	0	15	1	1	27	0	1	0	0	72	37	0	0	0	1	1	0	0	0	0	0	0	0	0	0	0
13	0	0	0	0	0	0	0	152	78	109	20	35.2	0	0	0	0	0	0	0	0	0	0	0	0	15	1	1	25	0	1	0	0	89	35.8	0	0	0	1	0	0	0	0	0	0	0	0	0	0	0
16	0	0	0	0	0	0	0	106	72	92	18	35.3	0	0	0	0	0	0	0	0	0	0	0	0	15	1	1	25	0	1	0	0		36	0	0	0	0	0	0	0	0	0	0	0	0	0	0	0
14	0	0	0	0	0	0	0	136	76	93	20	36.4	0	0	0	0	0	0	0	0	0	0	0	0	9	1	1	25	0	1	0	0	79	35.8	0	0	0	1	0	0	0	0	0	0	0	0	0	0	0
10	0	0	1	0	0	0	0	128	58	119	22		0	0	0	0	0	0	0	0	0	0	0	0	15	1	0	25	0	1	0	0	97		0	0	0	1	0	0	0	0	0	0	0	0	0	0	0
27	0	0	0	0	0	0	0	127	78	75	21	36.4	0	0	0	0	0	0	0	0	0	0	0	0	15	1	1	25	0	1	0	0	76	36.3	0	0	0	1	0	0	0	0	0	0	0	0	0	0	0
10	0	0	0	0	0	0	0	113	62	100	20	36	0	0	0	0	0	0	0	0	0	0	0	0	15	1	1	25	0	1	0	0	79	36	0	0	0	1	0	0	0	0	0	0	0	0	0	0	0
23	0	0	0	0	0	1	0	130	80	58	14	36.7	0	0	0	0	0	0	0	0	0	0	0	0	25	1	1	25	0	1	0	0	60	35.7	0	0	0	0	0	0	0	0	0	0	0	0	0	0	0
10	0	0	0	0	0	0	0	110	85	110	75		0	0	0	0	0	0	0	0	0	0	0	0	15	1	1	25	0	1	0	0	89		0	0	0	1	0	0	0	0	0	0	0	0	0	0	0
11	0	0	0	0	0	0	0					36.2	0	0	0	0	0	0	0	0	0	0	0	0	11	1	1	25	0	1	0	0	80	36	0	0	0	0	0	0	0	0	0	0	0	0	0	0	0
11	0	0	0	0	0	0	0	112	52	102	21		0	0	0	0	0	0	0	0	0	0	0	0	16	1		25	0	1	0	0	98		0	0	0	0	0	0	0	0	0	0	0	0	0	0	0
15	0	0	0	0	0	0	0	136	55	67	20		0	0	0	0	0	0	0	0	0	0	0	0	15	1	1	25	0	1	0	0	67	36.2	0	0	0	0	0	0	0	0	0	0	0	0	0	0	0
29	0	0	0	0	0	1	0	107	62	80	18	34.7	0	0	0	0	0	0	0	0	0	0	0	0	12	1	1	25	0	1	0	0	77	35	0	0	0	0	0	0	0	0	0	0	0	0	0	0	1
48	0	0	0	0	0	0	1	139	61	76	19	36.7	0	0	0	0	0	0	0	0	0	0	0	0	15	1	1	25	0	1	0	0	76	36.5	0	0	0	0	0	0	0	0	0	0	0	0	0	0	0
31	0	0	0	0	0	0	0	105	75	75	20	37	0	0	0	0	0	0	0	0	0	0	0	0	15	1		25	0	1	0	0	65	32.5	0	0	0	0	0	0	0	0	0	0	0	0	0	0	0
10	0	0	0	0	0	0	0	126	92	98	19	36.2	0	0	0	0	0	0	0	0	0	0	0	0	10	1	1	25	0	1	0	0	67	36	0	0	0	0	0	0	0	0	0	0	0	0	0	0	0
11	0	0	0	0	0	0	0	105	71	92	16	36.2	0	0	0	0	0	0	0	0	0	0	0	0	14	1	1	25	0	1	0	0	88	33	0	0	0	0	0	0	0	0	0	0	0	0	0	0	0
47	0	0	0	0	0	0	0	141	97	62			0	0	0	0	0	0	0	0	0	0	0	0	15	1	1	25	0	1	0	0	80	37	0	0	0	0	0	0	0	0	0	0	0	0	0	0	0
16	0	0	1	0	0	0	0	146	92	61	18	35.8	0	0	0	0	0	0	0	0	0	0	0	0	15	1	1	25	0	1	0	0	86	36	0	0	0	0	0	0	0	0	0	0	0	0	0	0	0
32	0	0	0	0	0	1	0	147	88	87	18	36.7	0	0	0	0	0	0	0	0	0	0	0	0	25	1	1	25	0	1	0	0	78	36.8	0	0	0	0	0	0	0	0	0	0	0	0	0	0	0
16	0	0	0	0	0	0	0	156	95	85	20		0	0	0	0	0	0	0	0	0	0	0	0	15	1	1	25	0	1	0	0	78		0	0	0	1	0	0	0	0	0	0	0	0	0	0	0
26	0	0	0	0	0	0	1	143	80	59	17	36.4	0	0	0	0	0	0	0	0	0	0	0	0	15	1	1	25	0	1	0	0	59	36.3	0	0	0	0	0	0	0	0	0	0	0	0	0	0	0
15	0	0	0	0	0	0	0	120	90	74	18	36	0	0	0	0	0	0	0	0	0	0	0	0	15	0	0	25	1	1	0	0	72	36	0	0	0	0	0	0	0	0	0	0	0	0	0	0	0
10	0	0	0	0	0	0	0					37.5	0	0	0	0	0	0	0	0	0	0	0	0	6	0	0	25	1	1	0	0		36	0	0	0	0	0	0	0	0	0	0	0	0	0	0	0
10	0	0	0	0	0	0	0	73	54	75	17	36.4	0	0	0	0	0	0	0	1	0	0	0	0	15	1	1	25	0	2	0	0	74	35	0	0	0	0	0	0	0	0	0	0	0	0	0	0	0
36	0	0	0	0	0	1	1	126	84	59	19	37	0	0	0	0	0	0	0	0	0	0	0	0	15	1	1	25	0	1	0	0	59	36.9	0	0	0	1	0	0	0	0	0	0	0	0	0	0	0
10	0	0	0	0	0	0	0	121	57	107	20	35	0	0	0	0	0	0	0	0	0	0	0	0	15	1	1	25	1	1	0	0			0	0	0	0	0	0	1	0	0	0	0	0	0	0	0
39	0	0	0	0	0	0	0	132	82	52	17	36	0	0	0	0	0	0	0	0	0	0	0	0	18	1	1	25	0	1	0	0	58	36	0	0	0	1	0	0	0	0	0	0	0	0	0	0	0
15	0	1	1	0	0	0	0	129	65	84	20	37.3	0	0	0	0	0	0	0	0	0	0	0	0	15	1	1	25	0	1	0	0	72	36	0	0	0	1	0	0	0	0	0	0	0	0	0	0	0
41	0	0	0	0	0	0	0	139	80	68	17	35.9	0	0	0	0	0	0	0	0	0	0	0	0	14	1	1	25	0	1	0	0	68	35.8	0	0	0	0	0	0	0	0	0	0	0	0	0	0	0
12	0	0	0	0	1	0	0	125	68	85	26	36.2	0	0	0	0	0	0	0	0	0	0	0	0	15	1	1	25	0	2	0	0	82	35.9	0	0	0	1	0	0	0	0	0	0	0	0	0	0	0
14	0	0	1	0	0	0	0	75	56	84	21		0	0	0	0	0	0	0	0	0	0	0	0	25	1	1	25	0	1	0	0	87		0	0	0	0	0	0	0	0	0	0	0	0	0	0	0
14	0	0	0	0	0	0	0	120	68	98	18	36.2	0	0	0	0	0	0	0	0	0	0	0	0	15	0	0	20	1	1	0	0	92		0	0	0	0	0	0	0	0	0	0	0	0	0	0	0
11	0	0	1	0	0	0	0	130	66	77	20	36	0	0	0	0	0	0	0	0	0	0	0	0	12	1	1	20	0	1	0	0	52	36	0	0	0	0	0	0	0	0	0	0	0	0	0	0	0
19	0	0	0	0	1	1	1	132	74	58	17	34.2	0	0	0	0	0	0	0	0	0	0	0	0	15	1	1	25	0	1	0	0	58	35	0	0	0	1	0	0	0	0	0	0	0	0	0	0	0
14	0	0	0	0	0	0	0	120	75	85	20	36.2	0	0	0	0	0	0	0	0	0	0	0	0	10	1	1	25	0	1	0	0	84	35.8	0	0	0	0	0	0	0	0	0	0	0	0	0	0	0
18	0	0	0	0	0	0	0	130	61	79	19	36	0	0	0	0	0	0	0	0	0	0	0	0	8	1	1	28	0	1	0	0	54	36.5	0	0	0	0	0	0	0	0	0	0	0	0	0	0	0
26	0	0	0	0	0	1	1	132	82	84	18		0	0	0	0	0	0	0	0	0	0	0	0	13	0	1	25	0	1	0	0	76	36.9	0	0	0	0	0	0	0	0	0	0	0	0	0	0	0
10	0	0	0	0	0	0	0	109	59	68	17	36	0	0	0	0	0	0	0	0	0	0	0	0	15	1	1	25	0	2	0	0	68	36.1	0	0	0	1	0	0	1	0	0	0	0	0	0	0	0
27	1	0	1	0	0	0	0	112	43	65	14	36.1	0	0	0	0	0	0	0	0	0	0	0	0	13	0	0	25	1	1	0	0	91	36	0	0	0	0	0	0	0	0	0	0	0	0	0	0	0
16	0	1	1	0	0	0	0	113	81	61	18	35.8	0	0	0	0	0	0	0	0	0	0	0	0	15	1		25	0	1	0	0	80	35.7	0	0	0	0	0	0	0	0	0	0	0	0	0	0	0
22	0	0	0	0	0	0	0	136	94	68	18	35.4	0	0	0	0	0	0	0	0	0	0	0	0	15	1	1	25	0	2	0	0	70	35.3	0	0	0	1	0	0	0	0	0	0	0	0	0	0	0
28	0	0	0	0	0	1	0	110	90	70	19	37	0	0	0	0	0	0	0	0	0	0	0	0	15	1	1	25	0	1	0	0	70	33.8	0	0	0	0	0	0	0	0	0	0	0	0	0	0	0
12	0	0	0	0	0	0	1	125	57	84	21		0	0	0	0	0	0	0	0	0	0	0	0	13	1	1	21	0	1	0	0	80		0	0	0	0	0	0	0	0	0	0	0	0	0	0	0
10	0	0	0	0	0	0	0	104	74	82	24	36	0	0	0	0	0	0	0	0	0	0	0	0	55	0	0	25	1	1	0	0	100	36	0	0	0	0	0	0	0	0	0	0	0	0	0	0	0
10	0	0	0	0	0	0	1	124	66	78	20	36.6	0	0	0	0	0	0	0	0	0	0	0	0	30	0	0	25	1	1	0	0	72	36.3	0	0	0	0	0	0	0	0	0	0	0	0	0	0	0
13	0	0	0	0	0	0	0	122	56	76	21	35.5	0	0	0	0	0	0	0	0	0	0	0	0	14	1	1	25	0	1	0	0	61	34.7	0	0	0	1	0	0	0	0	0	0	1	0	0	0	0
12	0	0	0	0	0	0	0	114	78	94	18		0	0	0	0	0	0	0	0	0	0	0	0	14	1	1	25	0	1	0	0	69	21	0	0	0	0	0	0	0	0	0	0	0	0	0	0	0
11	0	0	0	0	0	0	0	104	72	94	18		0	0	0	0	0	0	0	0	0	0	0	0	13	1	1	25	0	1	0	0	75		0	0	0	0	0	0	0	0	0	0	1	0	0	0	0
28	0	0	0	0	0	1	0	147	83	67	19	36.2	0	0	0	0	0	0	0	0	0	0	0	0	18	1	1	25	0	1	0	0	57	35.6	0	0	0	0	0	0	0	0	0	0	0	0	0	0	0
27	0	0	0	0	0	0	0	146	74				0	0	0	0	0	0	0	0	0	0	0	0	15	1	1	25	0	1	0	0			0	0	0	0	0	0	0	0	0	0	1	0	0	0	0
13	0	0	0	0	0	0	0	115	65	75	22	36.9	0	0	0	0	0	0	0	0	0	0	0	0	15	1	1	25	0	1	0	0	90	36.4	0	0	0	1	0	0	0	0	0	0	0	0	0	0	0
16	0	0	0	0	0	0	0	156	70	75	20	36.2	0	0	0	0	0	0	0	0	0	0	0	0	15	1		25	0	1	0	0	72	35.8	0	0	0	1	0	0	0	0	0	0	0	0	0	0	0
12	0	0	0	0	0	0	0	118	68	79	21	36.3	0	0	0	0	0	0	0	0	0	0	0	0	12	1	1	25	0	1	0	0	77	36.5	0	0	0	0	0	0	0	0	0	0	0	0	0	0	0
14	0	0	0	0	0	0	0			68	19	36,5	0	0	0	0	0	0	0	0	0	0	0	0	10	1	1	30	0		0	0	70	37	0	0	0	1	0	0	0	0	0	0	0	0	0	0	0
15	0	0	0	0	0	0	0	128	59	86	18		0	0	0	0	0	0	0	0	0	0	0	0	15	1	1	25	0	1	0	0	92		0	0	0	0	0	0	0	0	0	0	0	0	0	0	0
19	0	0	0	0	0	0	0	154	87	64			0	0	0	0	0	0	0	0	0	0	0	0	15	1	1	25	0	1	0	0	64	35	0	0	0	0	0	0	0	0	0	0	0	0	0	0	0
22	0	0	0	0	0	0	0	144	84	76	20	36	0	0	0	0	0	0	0	0	0	0	0	0	10	1	1	25	0	1	0	0	72	35.4	0	0	0	0	0	0	0	0	0	0	0	0	0	0	0
13	0	0	0	0	0	0	0	100	90	70	18	37	0	0	0	0	0	0	0	0	0	0	0	0	15	1	1	25	0	2	0	0	70	35.1	0	0	0	0	0	0	0	0	0	0	0	0	0	0	0
10	0	0	0	0	0	0	0	119	44	93	20		0	0	0	0	0	0	0	0	0	0	0	0	15	1	1	25	0	1	0	0	95		0	0	0	0	0	0	0	0	0	0	0	0	0	0	0
12	0	0	0	0	0	0	0	116	83	78	20	36	0	0	0	0	0	0	0	0	0	0	0	0	15	1		25	0	1	0	0	80	36	0	0	0	0	0	0	0	0	0	0	0	0	0	0	0
14	0	0	0	0	0	0	0	111	63	72	20		0	0	0	0	0	0	0	0	0	0	0	0	17	1	1	25	0	1	0	0	68		0	0	0	1	0	0	0	0	0	0	0	0	0	0	0
22	0	0	0	0	0	0	0	116	67	75	14	37	0	0	0	0	0	0	0	0	0	0	0	0	15	0	0	27	1	1	0	0	75	36	0	0	0	0	0	0	0	0	0	0	0	0	0	0	0
10	0	0	1	0	0	0	0	108	54	72	22	35.2	0	0	0	0	0	0	0	0	0	0	0	0	14	1	1	22	0	1	0	0	68	35	0	0	0	0	0	0	0	0	0	0	0	0	0	0	0
12	0	0	0	0	0	0	0					36.7	0	0	0	0	0	0	0	0	0	0	0	0	15				0	1	0	0	90	36.2	0	0	0	0	0	0	0	0	0	0	0	0	0	0	0
53	1	0	0	0	0	0	0	141	90	92	20	36.5	0	0	0	0	0	0	0	0	0	0	0	0	15	1	1	25	0	1	0	0	88	36.5	0	0	0	1	0	0	0	0	0	0	0	0	0	0	0
13	0	0	0	0	0	0	0	135	88	81	20		0	0	0	0	0	0	0	0	0	0	0	0	15	1	1	25	0	1	0	0	91		0	0	0	1	0	0	0	0	0	0	0	0	0	0	0
10	0	0	1	0	0	0	0	99	61	91	22	36.8	0	0	0	0	0	0	0	0	0	0	0	0	14	1	1	25	0	1	0	0		35.5	0	0	0	1	0	0	0	0	0	0	0	0	0	0	0
19	0	0	0	0	0	0	0	110	80	72	20	37	0	0	0	0	0	0	0	0	0	0	0	0	15	1	1	25	0	1	0	0	70	37	0	0	0	0	0	0	0	0	0	0	0	0	0	0	0
17	0	0	0	0	0	0	0	151	86	71	20		0	0	0	0	0	0	0	0	0	0	0	0	28	1	0	25	0	1	0	0	78		0	0	0	1	0	0	0	0	0	0	0	0	0	0	0
10	0	0	1	0	0	0	0	105	58	67	22		0	0	0	0	0	0	0	0	0	0	0	0	32	1	1	25	0	1	0	0	72		0	0	0	1	0	0	0	0	0	0	0	0	0	0	0
11	0	0	0	0	0	0	0	80	57	60	20	36.7	0	0	0	0	0	0	0	0	0	0	0	0	47	1	1	25	0	2	0	0	70	37	0	0	0	1	0	0	1	0	0	0	0	0	0	0	0
11	0	0	0	0	0	0	0	129	72	81	20	36.5	0	0	0	0	0	0	0	0	0	0	0	0	15	1	1	22	0	1	0	0	100	36.5	0	0	0	0	0	0	0	0	0	0	0	0	0	0	0
21	0	0	0	0	0	0	0	112	61	77	19	36.1	0	0	0	0	0	0	0	0	0	0	0	0	15	1	1	25	0	1	0	0	77	35	0	0	0	1	0	0	0	0	0	0	0	0	0	0	0
10	0	0	0	0	1	0	0	124	62	64	21	36,7	0	0	0	0	0	0	0	0	0	0	0	0	15	1	1	25	0	1	0	0	90	36	0	0	0	1	0	0	0	0	0	0	0	0	0	0	0
10	0	0	0	0	0	0	0	115	67	74	18	36	0	0	0	0	0	0	0	0	0	0	0	0	15	1	1	20	0	2	0	0	74	36.5	0	0	0	0	0	0	0	0	0	0	0	0	0	0	0
15	0	0	0	0	0	0	0	143	76	79	22	35.1	0	0	0	0	0	0	0	0	0	0	0	0	10	1	1	25	0	1	0	0	64	35.8	0	0	0	0	0	0	0	0	0	0	0	0	0	0	0
32	0	0	0	0	0	0	0	156	94	116	24	36	0	0	0	0	0	0	0	0	0	0	0	0	19	0	0	25	1	1	0	0	94	36	0	0	0	0	0	0	0	0	0	0	0	0	0	0	0
11	0	0	0	0	0	0	0	105	58	82	21		0	0	0	0	0	0	0	0	0	0	0	0	10	1	1	25	0	1	0	0	70		0	0	0	0	0	0	0	0	0	0	0	0	0	0	0
12	0	0	0	0	0	0	0	100	60	20	21		0	0	0	0	0	0	0	0	0	0	0	0	11	1	1	25	0	1	0	0	73		0	0	0	1	0	0	0	0	0	0	0	0	0	0	0
19	0	0	0	0	0	1	0	159	80	71	20	35.8	0	0	0	0	0	0	0	0	0	0	0	0	11	1	1		0	1	0	0	75	35.8	0	0	0	1	0	0	0	0	0	0	0	0	0	0	0
11	0	0	0	0	0	0	0	132	69	73	20	35.1	0	0	0	0	0	0	0	0	0	0	0	0	15	1		25	0	1	0	0	91	35.5	0	0	0	0	0	0	0	0	0	0	0	0	0	0	0
24	0	0	0	0	0	0	0	119	71	50	19	33.8	0	0	0	0	0	0	0	0	0	0	0	0	15	1	1	25	0	1	0	0	65	36.1	0	0	0	0	0	0	0	0	0	0	0	0	0	0	0
13	0	0	0	0	0	0	0	121	74	92	18		0	0	0	0	0	0	0	0	0	0	0	0	13	1	1	25	0	1	0	0	96		0	0	0	0	0	0	1	0	0	1	0	0	0	0	0
14	0	0	0	0	0	0	0	155	50	86	20	36	0	0	0	0	0	0	0	0	0	0	0	0	13	1	1	21	0	1	0	0	72	36.2	0	0	0	0	0	0	0	0	0	0	0	0	0	0	0
23	0	0	0	0	0	1	1	145	76	78	19	35.9	0	0	0	0	0	0	0	0	0	0	0	0	10	1	1	25	0	1	0	0	79	35.8	0	0	0	0	0	0	0	0	0	0	0	0	0	0	0
32	0	0	0	0	0	0	0	142	89	51	18	36	0	0	0	0	0	0	0	0	0	0	0	0	14	1	1	25	0	1	0	0	57	35	0	0	0	1	0	0	0	0	0	0	0	0	0	0	0
12	0	0	0	0	0	0	0	96	47	76	21		0	0	0	0	0	0	0	0	0	0	0	0	16	1	1	25	0	1	0	0	84		0	0	0	0	0	0	0	0	0	0	0	0	0	0	0
34	0	0	0	0	0	0	0	149	79	96	18	36.4	0	0	0	0	0	0	0	0	0	0	0	0			1			1	0	0	92	36.2	0	0	0	0	0	0	0	0	0	0	0	0	0	0	0
20	0	0	0	0	0	0	0	77	56	65	19	37	0	0	0	0	0	0	0	0	0	0	0	0	24	1	1	20	0	1	0	0	77	37	0	0	0	0	0	0	0	0	0	0	0	0	0	0	0
13	0	0	0	0	0	0	0	113	72	80	21	34.4	0	0	0	0	0	0	0	0	0	0	0	0	12	1	1	25	0	1	0	0	86	36.5	0	0	0	1	0	0	0	0	0	0	0	0	0	0	0
21	0	0	0	0	0	0	0	99	69	57	20	36.2	0	0	0	0	0	0	0	0	0	0	0	0	19	1	1	25	0	1	0	0	60	36.2	0	0	0	0	1	1	0	0	0	0	1	0	0	0	0
[truncated: 2,850 more rows]
[truncated: 7 more columns]

## Sheet: Codebook
	Hypertension (HPT)	Yes = 1 , No = 0
	DM (Diabetes Mellitus)	Yes = 1 , No = 0
	Bleed(ing disorder)	Yes = 1 , No = 0
	Anaemia	Yes = 1 , No = 0
	Allergies	Yes = 1 , No = 0
	Smoker	Yes = 1 , No = 0
	Other	Yes = 1 , No = 0
	Ulcer	Yes = 1 , No = 0
	Discharge	Yes = 1 , No = 0
	Swelling	Yes = 1 , No = 0
	Erection problems	Yes = 1 , No = 0
	Pain on urination	Yes = 1 , No = 0
	Haematuria	Yes = 1 , No = 0
	Warts	Yes = 1 , No = 0
	Other	Yes = 1 , No = 0
	Phimosis	Yes = 1 , No = 0
	Paraphimosis	Yes = 1 , No = 0
	Epispadias	Yes = 1 , No = 0
	Hypospadias	Yes = 1 , No = 0
	Surgeon	ClinAs = 0, Doctors = 1
	Mixture	Yes = 1 , No = 0
	IntraOp complications	Yes = 1 , No = 0
	Type of Procedure	Yes = 1 , No = 0
	Pallor	Yes = 1 , No = 0
	Distress	Yes = 1 , No = 0
	Shock	Yes = 1 , No = 0
	Bleeding	Yes = 1 , No = 0
	Swelling	Yes = 1 , No = 0
	Pain	Yes = 1 , No = 0
	Infection	Yes = 1 , No = 0
	Wound	Yes = 1 , No = 0
	Insufficient or excessive	Yes = 1 , No = 0
	Other	Yes = 1 , No = 0
	HIV testing	Yes = 1 , Didn’t test, results known = 0
	HIV results	Negative = 0, Positive = 1, Unknown = 2
